# Supplementary material for: Characterization of the YdeO Regulon in Escherichia coli
Source: PLoS One. 2014 Nov 6;9(11):e111962. doi: 10.1371/journal.pone.0111962 (PMC4222967; doi:10.1371/journal.pone.0111962)
Supplement: Table S2 — The genes affected by expression of ydeO gene in E. coli KP7600. Transcriptome analysis was performed using total RNAs from KP7600 harboring pTrc99A (vector) and pYY0401 (ydeO-3xflag) as described in Materials and methods. The E. coli Gene Expression Microarray microarray 8×15 K (Agilent) hybridized by the fluorescent cDNAs was scanned with an Agilent G2565CA microarray scanner Ver. 8.1, the intensities of both Cy3 and Cy5 were quantified by Feature Extraction Ver. 8.1, and then, the Cy5/Cy3 ratios were calculated from the normalized values. (XLSX) [file pone.0111962.s002.xlsx]

## Sheet: wild_type
Genome-wide expression profiling of in Eschrichia coli
Organism: E. coli KP7600
Experimental factor: YdeOx3FLAG overexpression in exponential phase culture
Array: E. coli Gene Expression Microarray microarray 8x 15 K (Agilent)
Gene ID	Gene name	Vector [Cy3] vs ydeO-3xFLAG+ [Cy5]			Vector [Cy3] vs ydeO-3xFLAG+ [Cy5]
		Processed Intensity of Cy3	Processed Intensity of Cy5	Processed log ratio	Processed Intensity of Cy3	Processed Intensity of Cy5	Processed log ratio
b0002	thrA	946.987	2992.38	0.499673	1104.7	4317.61	0.592001
b0003	thrB	3140.74	5222.52	0.220849	2846.64	5423.78	0.279969
b0004	thrC	5325.96	8687.04	0.212474	5002.58	8104.05	0.209508
b0005	yaaX	300.202	315.544	0.0216457	200.993	193.915	-0.0155704
b0006	yaaA	1662.14	1665.81	0.000959176	1455.1	1330.96	-0.0387288
b0007	yaaJ	460.875	555.896	0.0814101	381.863	448.006	0.0693756
b0008	talB	8747.89	11241.2	0.108909	8143.43	7181.13	-0.0546142
b0009	mog	4322.88	3831.15	-0.0524435	3844.4	2874.64	-0.126246
b0010	yaaH	391.675	456.924	0.0669186	315.531	254.886	-0.0926964
b0011	yaaW	90.5461	68.8929	-0.118696	48.5609	52.5007	0.0338777
b0012	NA	23.7625	33.9482	0.154924	51.9749	19.4215	-0.42751
b0013	yaaI	92.9899	79.8819	-0.0659877	69.9428	25.7341	-0.434234
b0014	dnaK	12241.2	68028	0.744864	13455.4	50172.3	0.571567
b0015	dnaJ	673.366	3107.31	0.664134	664.88	2471.53	0.570221
b0017	NA	736.371	1480.17	0.303214	588.789	377.518	-0.193022
b0018	mokC	1280.35	609.187	-0.322578	1262.48	737.447	-0.233494
b0018	mokC	710.41	259.324	-0.437667	710.9	369.82	-0.283818
b0019	nhaA	2345.48	7883.55	0.52649	2426.32	7738.52	0.50371
b0020	nhaR	1033.15	1613.23	0.193531	805.094	1634.02	0.307411
b0021	insB	4773.4	3358.71	-0.152655	6085.62	3915.43	-0.191525
b0023	rpsT	6856.88	10127.9	0.169393	5688.26	8169.26	0.157203
b0024	yaaY	592.374	376.887	-0.196385	547.399	343.123	-0.202854
b0025	ribF	13296.7	12216.1	-0.0368108	12340.6	11430.6	-0.0332668
b0026	ileS	5756.37	6446.76	0.0491927	5598.86	6716.18	0.0790226
b0027	lspA	29193.3	35478.4	0.0846795	29529.8	39989.8	0.131689
b0028	fkpB	7687.95	10247	0.124786	8982.74	13697.2	0.183222
b0029	ispH	5737.73	10882.8	0.278002	4867.43	9889.9	0.307892
b0030	rihC	3292.28	2717.57	-0.0833157	3140.15	2894.78	-0.0353346
b0031	dapB	3451.24	3436.06	-0.00191489	3487.09	3857.65	0.0438597
b0032	carA	579.639	528.622	-0.040012	549.536	402.007	-0.135763
b0033	carB	5251.66	7296.48	0.142816	5406.05	7274.94	0.128949
b0034	caiF	615.889	422.682	-0.163488	378.542	399.06	0.0229244
b0035	caiE	190.791	151.103	-0.101285	149.389	159.756	0.0291364
b0036	caiD	82.8378	79.8087	-0.0161781	66.6499	69.2343	0.0165222
b0037	caiC	283.828	87.9862	-0.508641	187.52	89.1522	-0.322917
b0038	caiB	1020.95	644.408	-0.199842	1222.33	557.028	-0.34131
b0039	caiA	792.623	494.95	-0.204505	752.758	432.959	-0.240208
b0040	caiT	159.697	94.0367	-0.229998	117.852	95.5721	-0.091006
b0041	fixA	75.1502	85.8953	0.0580392	97.7093	87.2812	-0.049015
b0041	fixA	93.2526	114.984	0.0909766	134.417	142.422	0.0251207
b0041	fixA	148.919	90.3578	-0.216986	64.2652	123.242	0.282782
b0041	fixA	78.8619	53.4482	-0.168934	73.7744	103.885	0.148645
b0041	fixA	51.6535	68.5568	0.122951	108.22	101.772	-0.0266787
b0042	fixB	111.744	181.801	0.211371	105.479	94.1068	-0.0495464
b0043	fixC	500.796	279.116	-0.253876	427.291	416.298	-0.0113183
b0044	fixX	388.517	106.424	-0.562369	315.191	171.022	-0.265522
b0045	yaaU	177.268	116.897	-0.180826	207.753	203.292	-0.00942727
b0046	kefF	156.534	316.668	0.305998	152.697	343.977	0.3527
b0047	kefC	841.086	823.961	-0.0089341	639.084	1002.04	0.195326
b0048	folA	611.486	735.387	0.0801293	554.606	769.609	0.142285
b0049	apaH	4242.93	4749.08	0.0489437	1038.91	1265.21	0.085586
b0050	apaG	2080.77	3040.33	0.164698	2021.17	3090.57	0.184435
b0051	ksgA	10288.5	10752.8	0.0191669	9559.71	9941.06	0.0169879
b0052	pdxA	18017	20869.5	0.0638301	16929.8	21026	0.0941071
b0053	surA	16103.5	20086	0.0959749	13480	18375.8	0.134555
b0054	imp	9844.56	7752.84	-0.103735	9129.91	7277.1	-0.0985077
b0055	djlA	1186.77	954.198	-0.0947287	973.365	941.484	-0.0144631
b0056	yabP	617.549	322.184	-0.282567	518.86	375.96	-0.139909
b0057	NA	1342.71	1126.12	-0.0763972	1119.48	869.617	-0.109688
b0058	rluA	2511.46	2384.82	-0.022469	2225.9	2412.58	0.0349751
b0059	hepA	1739.39	1727.08	-0.00308502	1790.92	2019.57	0.0521824
b0060	polB	364.99	416.189	0.0570094	303.594	453.065	0.173867
b0061	araD	978.644	770.032	-0.104116	890.941	981.247	0.0419298
b0062	araA	1572.73	1306.69	-0.0804808	860.585	614.31	-0.146406
b0063	araB	698.047	513.222	-0.133579	595.01	529.937	-0.0503008
b0064	araC	3125.85	1912.06	-0.213466	1977.72	1220.09	-0.209773
b0065	yabI	2330.42	1312.9	-0.249202	1903.73	880.246	-0.335001
b0066	thiQ	1038.22	945.722	-0.0405269	173.362	138.354	-0.0979618
b0066	thiQ	154.356	147.312	-0.0202857	105.534	200.346	0.278386
b0066	thiQ	230.513	131.808	-0.242755	238.796	190.138	-0.0989593
b0066	thiQ	214.101	179.432	-0.0767197	170.656	194.577	0.0569714
b0066	thiQ	212.849	189.121	-0.0513322	130.693	167.835	0.108631
b0067	thiP	604.326	627.465	0.016318	539.475	500.719	-0.0323769
b0068	tbpA	1669.95	1340.38	-0.0954762	1705.43	1752.85	0.0119102
b0069	sgrR	2328.59	1341.15	-0.239614	2100.35	1331.34	-0.198002
b0070	setA	347.229	185.139	-0.273118	318.649	239.778	-0.123503
b0071	leuD	1642.07	1229.9	-0.125523	984.423	931.292	-0.0240957
b0072	leuC	2957.73	2158.36	-0.136834	2989.8	2473.62	-0.0823091
b0073	leuB	306.367	231.315	-0.122039	266.929	274.475	0.0121081
b0074	leuA	531.505	444.525	-0.0776113	497.169	549.426	0.0434049
b0076	leuO	192.894	168.164	-0.0595839	111.15	51.5209	-0.333926
b0077	ilvI	317.267	251.519	-0.100855	316.637	303.389	-0.0185613
b0078	ilvH	448.158	146.878	-0.484474	372.438	125.711	-0.471681
b0080	fruR	22580.3	9865.56	-0.359608	18213.2	7458.51	-0.387735
b0081	mraZ	10381.5	8076.06	-0.10906	10540.2	7297.53	-0.159675
b0082	mraW	9904.8	9632.42	-0.0121103	10460.2	9041.92	-0.0632782
b0083	ftsL	6478.31	5783.09	-0.0493016	7021.38	5434.98	-0.111224
b0084	ftsI	1904.2	1487.57	-0.107235	1677.89	1158.71	-0.160788
b0085	murE	7363.05	6003.62	-0.0886447	7204.2	6023.67	-0.0777247
b0086	murF	3960.86	5318.25	0.127979	3500.15	4171.11	0.076165
b0087	mraY	3307.64	3908.65	0.0725092	3048.17	3528	0.0634887
b0088	murD	4416.68	4328.02	-0.00880716	6307.31	7434.48	0.0714063
b0089	ftsW	6156.87	4894.63	-0.0996397	6345.94	5105.8	-0.0944319
b0090	murG	7123.2	5090.59	-0.145907	6438.37	4230.03	-0.182432
b0091	murC	4338.28	4545.16	0.0202315	4068.46	4323.07	0.0263623
b0092	ddlB	7842.52	6750.87	-0.0650956	6899.6	5666.36	-0.0855203
b0093	ftsQ	7751.15	8199.11	0.0244006	6575.3	5324.36	-0.0916475
b0094	ftsA	19316.7	19563.2	0.00550827	18237.9	15693.8	-0.0652477
b0095	ftsZ	67035.5	53242.8	-0.100044	59409.4	45511.8	-0.115731
b0096	lpxC	91589.5	56087.5	-0.21298	76045.2	52107.1	-0.164175
b0097	secM	18629.5	16148.3	-0.0620744	16889.5	15345.4	-0.0416373
b0098	secA	1767.59	2217.73	0.0985276	1860.18	2290.13	0.0903048
b0099	mutT	444.205	567.68	0.10652	467.89	659.654	0.149172
b0101	yacG	4431.69	4934.3	0.0466557	4136.51	4492.33	0.0358379
b0102	yacF	3500.95	2899.42	-0.0818748	3328.74	3028.92	-0.0409933
b0103	coaE	2291.1	1294.71	-0.247873	1994.71	1412.93	-0.149758
b0104	guaC	9628.74	12036.2	0.0969185	9786.36	10840.4	0.0444226
b0106	hofC	116.942	60.1337	-0.288854	69.2835	60.8038	-0.056699
b0107	hofB	414.051	401.88	-0.0129577	427.481	343.07	-0.0955334
b0108	ppdD	195.398	91.5434	-0.329294	171.119	128.938	-0.12292
b0109	nadC	1855.12	2239.19	0.0817194	1825.52	2238.41	0.0885527
b0110	ampD	10091.8	5827.67	-0.238475	11981.5	6885.06	-0.240603
b0111	ampE	9804.04	5656.66	-0.238845	9087.33	5738.22	-0.199659
b0112	aroP	1159.91	622.409	-0.270347	1082.12	552.459	-0.291975
b0113	pdhR	53806.8	8368.39	-0.808195	47290.9	9808.7	-0.683166
b0114	aceE	189420	124491	-0.182289	163145	87394.3	-0.271091
b0115	aceF	215077	162176	-0.122606	199870	122999	-0.210847
b0116	lpd	55268.5	55530.9	0.0020566	55215.1	41737.5	-0.121531
b0117	yacH	137.924	103.069	-0.126513	47.0576	93.3677	0.297567
b0118	acnB	10100.8	7593.99	-0.123886	9998.55	7795.38	-0.1081
b0119	yacL	1257.95	1200.57	-0.0202749	1134.8	1084.76	-0.0195849
b0120	speD	12258.1	14211.4	0.0642156	10883.5	14000.7	0.109379
b0121	speE	16361.8	15673.3	-0.0186699	15953.6	16358.2	0.0108781
b0122	yacC	661.964	1012.36	0.184501	488.838	724.607	0.170938
b0122	yacC	546.023	669.79	0.088728	430.279	565.121	0.118391
b0122	yacC	882.103	1011.84	0.0595925	587.981	837.199	0.153465
b0122	yacC	973.706	1112.05	0.0576969	705.463	962.934	0.135123
b0122	yacC	859.91	1049.84	0.0866716	569.564	821.867	0.159259
b0123	cueO	1820.88	2901.27	0.202307	2123.33	2534.66	0.0769026
b0124	gcd	327.348	221.976	-0.168703	247.689	204.872	-0.0824244
b0125	hpt	8813.3	10763.2	0.0868045	8317.76	9563.43	0.0606074
b0126	can	4619.53	3876.43	-0.0761662	5024.77	4366.25	-0.0610075
b0126	can	5740	4617.69	-0.0944868	4943.59	4045.79	-0.0870388
b0126	can	5615.84	4688	-0.0784272	5120.74	4425.31	-0.0633893
b0126	can	4839.92	3781.62	-0.107161	4139.67	3497.3	-0.0732328
b0126	can	4620.98	3970.31	-0.0659104	3727.34	3343.24	-0.0472304
b0127	yadG	5480.19	5008.9	-0.0390531	4987.07	4515.34	-0.0431551
b0128	yadH	4352.09	3540.84	-0.0895907	4065.49	3818.92	-0.0271729
b0129	yadI	2414.09	1243.98	-0.287942	2761.51	1412.9	-0.291036
b0130	yadE	122.255	202.667	0.219516	117.971	167.556	0.152383
b0131	panD	10504.1	12976.4	0.0917944	9323.3	10826.7	0.0649272
b0132	yadD	693.834	591.134	-0.0695694	525.403	390.625	-0.128732
b0133	panC	17656	15939.9	-0.044408	14629	14762.6	0.00394664
b0134	panB	7095.85	4958.18	-0.155683	5529.96	4953.37	-0.0478211
b0135	yadC	185.803	206.203	0.0452409	212.85	157.731	-0.130157
b0136	yadK	88.0132	89.5952	0.00773679	72.2026	61.0731	-0.0727033
b0137	yadL	188.193	131.236	-0.156551	203.658	149.681	-0.133735
b0138	yadM	76.1333	75.4743	-0.00377559	41.8401	105.236	0.400573
b0139	htrE	91.8154	47.2331	-0.288669	64.2865	41.6807	-0.188184
b0140	ecpD	13.596	15.3476	0	17.5228	16.2688	0
b0141	yadN	96.2805	194.584	0.30557	157.996	85.8707	-0.264802
b0142	folK	573.572	903.597	0.197387	747.912	831.841	0.0461899
b0143	pcnB	10832.5	14163.9	0.116452	10709.3	14336.6	0.126687
b0144	yadB	755.214	1001.75	0.122688	547.992	814.459	0.172095
b0145	dksA	11871	20087.9	0.22845	10409.7	14318.6	0.138463
b0146	sfsA	7803.34	6705.63	-0.0658411	8183.44	7311.66	-0.0489197
b0147	ligT	884.344	961.021	0.0361113	810.543	811.203	0.000353305
b0148	hrpB	1701.62	1063.16	-0.204264	1503.86	1109.32	-0.132152
b0149	mrcB	5191.98	8858.44	0.232024	4855.73	5336.2	0.0409768
b0150	fhuA	1948.6	1086.43	-0.25372	1545.17	1226.32	-0.100372
b0151	fhuC	1615.17	823.286	-0.292668	1593.64	1188.99	-0.127211
b0152	fhuD	577.016	396.147	-0.163331	463.729	433.429	-0.0293468
b0153	fhuB	923.254	941.772	0.00862445	858.587	649.113	-0.121464
b0154	hemL	8383.38	11825.2	0.149388	7369.94	12530.1	0.230492
b0155	clcA	1880.3	2187.64	0.0657476	2029.2	2049.62	0.00434755
b0156	erpA	1778.82	1944.92	0.038769	1651	2316.3	0.147048
b0157	yadS	850.66	491.25	-0.238453	423.538	480.102	0.0544414
b0158	btuF	1291.43	1013.77	-0.105132	1564.66	1386.96	-0.0523557
b0159	mtn	13549.2	12681.7	-0.0287363	11756.7	12096.1	0.0123611
b0160	dgt	1623.67	1943.33	0.0780495	1632.99	1487.91	-0.040408
b0161	degP	4201.65	10624.6	0.402891	4365.85	8531.5	0.290956
b0162	cdaR	1306.02	556.941	-0.370141	1179.67	513.276	-0.361409
b0163	yaeH	5039.75	3684.32	-0.136051	4448.98	2665.76	-0.222439
b0164	yaeI	1047.22	612.156	-0.233177	1048.83	553.661	-0.27746
b0166	dapD	10573.9	13868.2	0.117787	9406.55	12084	0.108779
b0167	glnD	3564.81	2286.78	-0.192813	3611.78	2559.66	-0.149539
b0168	map	6962.27	6890.36	-0.00450898	7219.92	7337.25	0.00700102
b0169	rpsB	95866.9	129862	0.131813	97481.5	117055	0.0794677
b0170	tsf	133556	166133	0.094792	137284	151524	0.0428604
b0171	pyrH	7615.44	13141.4	0.236946	9140.44	14444.7	0.198741
b0172	frr	12378.2	17029.8	0.138551	10891.8	14357.1	0.119966
b0173	dxr	2314.18	2018.88	-0.0592866	1864.02	1534.72	-0.0844215
b0174	ispU	15971.2	13099.5	-0.0860844	14196	10993.4	-0.111032
b0175	cdsA	14020.4	10232.3	-0.136785	12132.8	9450.03	-0.108528
b0176	rseP	11041.3	12376.4	0.0495733	9737.4	10691.5	0.0405979
b0177	bamA	34848.6	40624.2	0.0665987	32523.2	37479.2	0.0615974
b0178	skp	51256.5	57313.1	0.0485043	49622.1	47877.4	-0.0155449
b0179	lpxD	23409.8	23699.5	0.00534159	20264.4	19376.9	-0.0194491
b0180	fabZ	30339.7	36687	0.0825004	24766.6	32344.9	0.11594
b0181	lpxA	5556.86	6651.53	0.0780924	4984.92	4849.23	-0.0119862
b0182	lpxB	3647.35	4815.44	0.120658	2957.97	3066.36	0.0156297
b0183	rnhB	5712.43	7720.65	0.130833	5153.05	6632.77	0.10963
b0184	dnaE	5006.58	6560.21	0.117377	4803.98	6763.07	0.148542
b0185	accA	5923.08	9342.2	0.197901	5425.25	8031.38	0.170371
b0186	ldcC	1980.43	2644.63	0.125605	1677.03	2608.97	0.191928
b0187	yaeR	1727.62	2490.39	0.15882	1609.63	2283.47	0.15187
b0188	tilS	1539.07	1681.63	0.0384726	1094.83	1522.82	0.1433
b0189	rof	3569.28	2496.88	-0.155184	3286.83	1905.74	-0.236712
b0190	yaeQ	1412.68	1097.24	-0.109742	1983.31	2051.82	0.0147499
b0191	yaeJ	4847.81	4553.3	-0.027219	5162.01	5252.84	0.00757579
b0192	nlpE	2292.82	2005.24	-0.0582029	1972.63	1827.72	-0.033135
b0193	yaeF	61.9798	59.6582	-0.0165807	81.2293	80.972	-0.00137778
b0194	proS	3019.08	6695.48	0.345907	2951.52	5235.23	0.24889
b0195	yaeB	3512.4	3945.01	0.050445	3930.84	4766.31	0.0836979
b0196	rcsF	3430.89	3881.11	0.0535503	3008.05	3873.22	0.109788
b0197	metQ	1668.47	2742.16	0.215774	1745.89	2409.82	0.139968
b0198	metI	7918.43	12759.5	0.207196	5937.98	11832	0.299418
b0199	metN	396.635	808.728	0.309411	396.212	1121.13	0.451729
b0200	gmhB	8681.58	7552.71	-0.0604963	8059.99	5355.52	-0.177533
b0207	dkgB	465.083	465.453	0.000345728	309.397	359.637	0.0653471
b0208	yafC	555.836	369.011	-0.177907	532.176	277.979	-0.282044
b0209	yafD	11114.8	11222	0.00416844	11838.8	9438.04	-0.0984258
b0210	yafE	1127.37	554.801	-0.307931	1105.58	468.556	-0.372828
b0211	mltD	1616.42	1572.23	-0.0120385	1499.72	1290.51	-0.0652472
b0212	gloB	3305.45	4085.28	0.0919908	4025.56	4589.37	0.0569262
b0213	yafS	15702.4	5175.43	-0.48202	770.725	424.072	-0.259459
b0214	rnhA	3115.78	2647.16	-0.0707864	3104.82	2433.7	-0.105768
b0215	dnaQ	2515.7	2329.49	-0.0333982	2621.05	2472.09	-0.0254104
b0217	yafT	217.253	101.767	-0.329359	188.581	53.745	-0.545159
b0218	yafU	16.3413	31.6672	0.287322	21.2382	25.5742	0.0806838
b0219	yafV	2066.33	1435.43	-0.158219	2263.14	2045.69	-0.0438708
b0220	ivy	6641.73	23178.5	0.542804	5396.23	15444.6	0.456687
b0221	fadE	273.212	370.001	0.131702	249.173	301.543	0.0828495
b0222	lpcA	17927	13603.4	-0.11986	17225.5	14083.2	-0.0874698
b0223	yafJ	8811.26	6146.31	-0.156424	9323.58	7452.35	-0.0972896
b0224	yafK	3526.66	2708.52	-0.114632	3459.27	2510.99	-0.13914
b0225	yafQ	2208.46	1575.16	-0.146765	2166.95	1512.94	-0.156025
b0226	dinJ	6431.43	4646.01	-0.141227	6420.96	4721.65	-0.133506
b0227	yafL	152.637	87.7166	-0.240577	216.391	215.79	-0.00120729
b0228	yafM	688.75	330.56	-0.318812	1754.5	1337.61	-0.117824
b0229	lfhA	26.7419	14.6467	-0.261453	16.7537	19.0465	0.055704
b0230	lafU	50.707	15.1187	-0.525554	24.9711	37.2423	0.1736
b0231	dinB	1167.63	912.312	-0.107164	1157.72	961.316	-0.0807372
b0232	yafN	1002.72	773.876	-0.112509	849.345	664.007	-0.106912
b0233	yafO	365.018	257.154	-0.15212	296.805	157.371	-0.275546
b0234	yafP	282.178	203.615	-0.141713	309.329	227.255	-0.133907
b0235	ykfJ	42.1647	18.0002	-0.36967	22.2817	18.0857	-0.090612
b0236	prfH	1463.59	3586.97	0.389309	1465.32	1209.02	-0.0834982
b0237	pepD	20240.5	22984.3	0.0552092	15525.8	16542.3	0.027543
b0238	gpt	3915.72	4599.13	0.0698641	4385.96	4612.32	0.0218551
b0239	frsA	4054.43	2793.02	-0.161856	3580.93	2566.67	-0.144625
b0240	crl	6838.91	2615.65	-0.417408	6087.85	2142.4	-0.453564
b0241	phoE	308.444	664.378	0.333239	380.213	419.345	0.0425441
b0242	proB	1775.86	1724.44	-0.0127594	2003.03	2731.54	0.134721
b0243	proA	1425.42	1856.26	0.114695	1705.67	2224.99	0.115431
b0245	ykfI	68.7578	45.7906	-0.176545	33.0296	19.9212	-0.219587
b0246	yafW	524.862	652.777	0.0947201	519.256	391.479	-0.122673
b0247	ykfG	130.556	106.107	-0.0900539	185.482	92.8222	-0.300649
b0248	yafX	785.912	1023.82	0.114848	981.768	793.792	-0.092302
b0249	ykfF	797.324	739.893	-0.032466	897.735	549.617	-0.213088
b0250	ykfB	9714.45	5479.2	-0.248701	8294.92	6991.47	-0.0742435
b0251	yafY	11975.4	6701.96	-0.252088	10655.8	7824.29	-0.134141
b0252	yafZ	705.271	563.53	-0.0974389	683.598	376.88	-0.258597
b0253	ykfA	866.807	668.431	-0.112866	788.778	496.706	-0.200856
b0254	perR	441.495	437.713	-0.0037365	188.187	190.728	0.00582341
b0255	NA	2989.35	2933.26	-0.0082252	2773.74	2513.38	-0.0428075
b0256	insI	3186.38	1339.24	-0.376441	2777.57	1349.33	-0.313549
b0257	NA	4470.86	3498.72	-0.106482	4513.64	3154.13	-0.155648
b0258	ykfC	397.81	378.37	-0.0217581	289.503	268.297	-0.0330388
b0260	mmuP	128.003	64.3002	-0.299006	196.063	251.714	0.108511
b0261	mmuM	1988.91	1153.16	-0.236725	1869.64	1294.41	-0.159686
b0262	afuC	135.746	139.724	0.0125443	152.67	115.128	-0.122573
b0263	afuB	191.877	116.612	-0.216279	84.2425	92.0072	0.0382907
b0265	insA	11279.3	8575.59	-0.119019	11473.7	7615.35	-0.178014
b0266	yagB	838.541	644.768	-0.114121	655.349	577.148	-0.0551855
b0267	yagA	200.867	126.871	-0.199544	267.159	177.209	-0.178285
b0268	yagE	5551.82	7984.58	0.157817	5043.47	7796.15	0.189151
b0269	yagF	3210.76	5907.07	0.264764	3222.68	6623.36	0.312861
b0270	yagG	738.4	790.621	0.0296767	716.782	895.028	0.0964493
b0271	yagH	650.951	487.235	-0.12581	696.707	634.73	-0.0404608
b0272	yagI	2415.43	2933.72	0.0844242	2316.78	2980.08	0.109344
b0273	argF	832.445	1136.88	0.135359	658.747	714.394	0.0352188
b0276	yagJ	601.519	346.064	-0.240093	555.56	338.492	-0.215182
b0277	yagK	299.132	177.888	-0.225716	211.964	190.117	-0.047243
b0278	yagL	139.274	68.3662	-0.30903	1604.65	182.7	-0.943641
b0279	yagM	34.8373	35.368	0.00656708	37.6023	16.8964	-0.347419
b0280	yagN	3598.4	3425.73	-0.0213559	3923.6	3284.72	-0.0771865
b0281	intF	1852.13	1234.87	-0.176051	1765.14	1331.69	-0.122376
b0282	yagP	246.09	152.185	-0.208721	200.671	150.165	-0.125916
b0283	yagQ	250.565	279.042	0.0467487	261.095	298.22	0.0577391
b0284	yagR	297.857	275.039	-0.0346127	265.768	372.916	0.147108
b0285	yagS	224.815	284.085	0.101624	152.225	325.648	0.330263
b0286	yagT	43.8162	98.2208	0.350569	106.746	181.303	0.230054
b0287	yagU	11040.6	7323.37	-0.178283	11658.8	7990.38	-0.164085
b0288	ykgJ	70.0706	32.3059	-0.336254	53.115	16.0404	-0.520004
b0289	yagV	132.825	112.438	-0.0723667	85.5709	61.7557	-0.141649
b0290	yagW	567.014	324.903	-0.24184	427.635	396.258	-0.0330956
b0291	yagX	94.5431	114.668	0.0838121	139.202	102.526	-0.132812
b0292	matC	310.829	290.424	-0.0294901	407.951	276.972	-0.168172
b0293	matB	98.054	207.286	0.325105	105.647	155.208	0.167055
b0294	matA	1195.95	1921.47	0.205919	1400	1332.1	-0.021591
b0295	ykgL	148.458	111.932	-0.122651	164.001	146.037	-0.050384
b0296	ykgM	83.0039	110.871	0.125721	52.2352	108.051	0.315666
b0297	eaeH	32031.4	175776	0.739385	17105.3	20740.9	0.0836969
b0298	insE	3445.37	2587.17	-0.124411	3046.22	2479.85	-0.0893351
b0299	insF	3322.59	2429.32	-0.135993	3050.46	1804.06	-0.228114
b0300	ykgA	561.729	234.95	-0.378551	540.508	315.809	-0.233377
b0301	ykgB	234.878	487.14	0.316811	240.967	448.704	0.270003
b0302	NA	64.3278	90.5976	0.148718	183.914	141.564	-0.113661
b0303	ykgI	114.699	97.6283	-0.0699851	87.7283	100.751	0.060109
b0304	ykgC	73.3269	68.9559	-0.0266918	45.4437	74.2306	0.21311
b0305	ykgD	15.7865	35.6985	0.354365	19.9961	14.8556	-0.129053
b0306	ykgE	10769.7	6349.12	-0.22949	9931.05	4272.35	-0.366328
b0307	ykgF	11182.3	5094.63	-0.34142	9101.28	2816.27	-0.509428
b0308	ykgG	14384.3	6985.23	-0.313707	11208.6	3603.13	-0.492871
b0309	NA	431.494	329.192	-0.117526	321.89	37.3864	-0.934993
b0310	ykgH	101.952	93.8951	-0.0357537	91.2466	34.5941	-0.421215
b0311	betA	1753.6	854.042	-0.31245	2042.08	903.063	-0.354355
b0312	betB	7420.07	3877.42	-0.281865	9357.02	4693.44	-0.299646
b0313	betI	5063.23	1939.77	-0.416678	5126.94	2118.9	-0.383749
b0314	betT	1557.5	1369.45	-0.05588	1547.77	1268.99	-0.086248
b0315	yahA	177.933	151.445	-0.0700022	190.603	166.995	-0.0574273
b0316	yahB	340.911	235.369	-0.160891	317.092	179.918	-0.246111
b0317	yahC	339.991	304.701	-0.0475936	290.354	289.076	-0.00191622
b0318	yahD	197.046	116.624	-0.227779	152.752	82.1604	-0.269326
b0319	yahE	206.58	213.979	0.0152827	282.645	216.098	-0.11659
b0320	yahF	201.152	74.8263	-0.42947	239.06	214.03	-0.0480329
b0321	yahG	417.05	152.766	-0.436162	147.76	156.055	0.0237193
b0322	NA	2214.32	2067.39	-0.029817	2249.9	2069.93	-0.0362066
b0323	yahI	290.571	224.703	-0.111642	238.739	337.189	0.14995
b0324	yahJ	635.682	550.886	-0.0621783	573.567	684.543	0.0768169
b0325	yahK	2117.26	7684.64	0.559849	2267.37	6328.27	0.445762
b0326	yahL	17.0929	32.0074	0.272434	32.0481	19.6825	-0.211723
b0327	yahM	179.594	96.8478	-0.268203	212.084	66.5164	-0.503579
b0328	yahN	1211.5	317.514	-0.581559	1189.09	317.971	-0.572826
b0329	yahO	3602.1	9246.16	0.409406	2063.94	5106.27	0.393406
b0330	prpR	419.878	362.288	-0.0640691	528.845	446.607	-0.0734027
b0331	prpB	72.6602	48.4616	-0.175899	38.443	61.5395	0.204337
b0332	NA	171.367	217.663	0.103857	264.025	204.116	-0.111768
b0333	prpC	59.8571	46.6457	-0.108304	73.4967	69.7661	-0.0226231
b0334	prpD	311.662	208.404	-0.174777	238.753	193.601	-0.0910418
b0335	prpE	313.91	280.566	-0.0487708	264.476	284.531	0.0317441
b0336	codB	1201.39	2798.53	0.367246	1093.22	2968.73	0.433865
b0337	codA	5064.77	7619.54	0.177369	5990.41	12478.3	0.318698
b0338	cynR	748.143	676.978	-0.0434102	828.534	723.005	-0.0591688
b0339	cynT	37.1686	49.9764	0.128588	18.3958	17.4463	0
b0340	cynS	221.399	176.912	-0.0974186	202.92	287.835	0.15182
b0341	cynX	213.59	378.05	0.247968	192.225	339.228	0.246681
b0342	lacA	829.343	3428.03	0.61631	651.796	417.216	-0.193751
b0343	lacY	234.951	204.869	-0.0595009	318.16	234.895	-0.131771
b0344	lacZ	356.118	152.25	-0.369037	272.501	184.578	-0.169187
b0345	lacI	896308	663769	-0.13044	711756	700459	-0.00694857
b0346	mhpR	76.3276	88.0275	0.0619368	82.4168	28.8016	-0.456598
b0347	mhpA	75.9954	41.2098	-0.265787	18.9009	45.837	0.384734
b0348	mhpB	612.222	236.889	-0.412364	646.059	230.244	-0.448085
b0349	mhpC	866.521	250.445	-0.539066	576.458	338.144	-0.231667
b0350	mhpD	1104.71	391.297	-0.450741	740.427	488.136	-0.180941
b0351	mhpF	797.095	295.852	-0.430436	792.209	388.663	-0.309266
b0352	mhpE	516.349	326.693	-0.198803	627.169	364.858	-0.23526
b0353	mhpT	594.934	387.824	-0.185835	572.8	371.351	-0.188219
b0354	yaiL	1792.77	1562.02	-0.0598401	1291.09	1311.79	0.00690794
b0355	frmB	341.055	359.533	0.0229144	301.075	497.347	0.217984
b0356	frmA	6621.19	6238.6	-0.0258491	6151.66	7263.67	0.0721637
b0357	frmR	12612	12101.4	-0.0179503	11879.5	13623.4	0.0594878
b0358	yaiO	254.049	176.877	-0.157245	255.507	132.484	-0.285241
b0359	NA	73.3659	65.6181	-0.0484711	56.7474	65.83	0.0644781
b0359	NA	13.5633	25.4819	0.273867	18.8015	17.3849	0
b0361	insD	18603	30251.4	0.211161	20571.8	19979.2	-0.012694
b0362	NA	64.7692	29.0566	-0.348124	50.6743	63.4184	0.0974275
b0363	yaiP	269.669	250.091	-0.0327332	228.751	176.658	-0.112231
b0364	yaiS	13.2546	14.5614	0	79.6953	148.656	0.270749
b0365	tauA	298.735	356.862	0.0772141	208.571	298.773	0.156088
b0366	tauB	195.77	243.154	0.0941358	228.175	192.229	-0.0744493
b0367	tauC	15.7459	14.1302	-0.047017	16.0052	14.6624	0
b0368	tauD	211.84	166.764	-0.103904	236.71	298.801	0.101166
b0369	hemB	5651.88	5266.51	-0.0306704	6158.95	5263.26	-0.0682519
b0370	NA	12.0463	13.4304	0	15.822	14.5418	0
b0371	yaiT	115.87	40.9451	-0.45177	91.2442	21.6087	-0.625576
b0374	NA	97.4039	69.4019	-0.147205	60.2209	78.5059	0.115155
b0375	yaiV	14.1813	14.605	0	19.0912	17.8919	-0.0281762
b0376	ampH	3073.13	1849.14	-0.220611	2923.33	1749.42	-0.222983
b0377	sbmA	3894.31	1763.32	-0.3441	4293.81	2357.53	-0.260385
b0378	yaiW	1825.08	948.123	-0.284418	1637.33	933.246	-0.24414
b0379	yaiY	48.8367	29.6943	-0.216074	61.7902	26.6512	-0.365202
b0380	yaiZ	8999.67	6627.83	-0.132855	11943.4	8951.48	-0.125234
b0381	ddlA	4407.26	6137.52	0.143824	3663.78	5690.62	0.19123
b0382	iraP	467.245	436.902	-0.029161	319.891	390.789	0.0869406
b0383	phoA	337.338	224.335	-0.177169	201.844	203.54	0.00363432
b0384	psiF	611.629	1402.09	0.360287	421.974	1190.35	0.450388
b0385	adrA	63.4518	68.6475	0.0341804	81.2551	20.6383	-0.595177
b0386	proC	3639.18	4783.9	0.118779	3423.04	4379.39	0.107001
b0387	yaiI	5930.1	4129.31	-0.157185	5482.31	3895.24	-0.14843
b0388	aroL	5010.8	2745.09	-0.261351	4175.33	2415.39	-0.237703
b0389	yaiA	5031.54	4328.18	-0.0653955	5245.3	4119.78	-0.104897
b0390	aroM	403.124	390.695	-0.0136003	390.178	304.581	-0.10756
b0391	yaiE	2313.61	2105.61	-0.0409122	1922.55	2067.77	0.0316238
b0392	ykiA	251.331	78.1663	-0.507226	200.948	60.9858	-0.517855
b0393	rdgC	1035.54	1485.54	0.156718	937.479	1196.13	0.105815
b0394	mak	1779.21	2110.81	0.0742205	1729.35	2123.08	0.0890823
b0395	NA	1383.17	1743.74	0.100607	887.285	871.1	-0.00799525
b0396	araJ	868.178	564.494	-0.186949	779.061	689.379	-0.0531131
b0397	sbcC	667.59	823.886	0.0913574	684.146	893.889	0.116135
b0397	sbcC	606.032	795.946	0.118388	445.432	508.834	0.0577947
b0397	sbcC	681.895	746.063	0.0390579	506.898	620.963	0.0881452
b0397	sbcC	607.576	858.653	0.150217	479.4	566.512	0.0725106
b0397	sbcC	449.037	601.277	0.126792	548.205	535.671	-0.0100447
b0398	sbcD	1161.78	708.918	-0.214528	945.859	785.665	-0.0805887
b0399	phoB	678.318	377.179	-0.254886	840.375	673.592	-0.0960764
b0400	phoR	381.906	317.082	-0.0807844	305.815	263.93	-0.0639695
b0401	brnQ	5419	5983.97	0.0430702	5570.88	6482.31	0.0658064
b0402	proY	692.095	748.341	0.0339337	730.339	963.407	0.120285
b0403	malZ	571.516	426.875	-0.126728	525.754	532.884	0.00584997
b0404	acpH	1408.23	1922.45	0.135183	983.747	1084.57	0.0423754
b0405	queA	1748.52	1964.63	0.0506101	1664.77	1923.34	0.0627007
b0406	tgt	8359.05	15626.1	0.271694	8438.17	16956.3	0.303083
b0407	yajC	36534.4	43149.8	0.0722772	37008.6	45939.9	0.0938877
b0408	secD	6843.18	8373.11	0.087629	5965.62	6833.89	0.0590121
b0409	secF	8328.85	10111.8	0.0842441	8327.2	9113.61	0.0391913
b0410	yajD	2902.69	2312.97	-0.0986307	2270.69	2097.52	-0.034452
b0411	tsx	20585.6	24572.1	0.0768789	19128.4	20983.2	0.0401937
b0412	yajI	125.016	111.726	-0.0488125	47.5308	80.5372	0.229022
b0413	nrdR	20524.8	13592	-0.178994	19953.7	14447.2	-0.14024
b0414	ribD	8439.87	6218.37	-0.132659	7878.82	6024.7	-0.116526
b0415	ribE	24353.3	19658.6	-0.0930038	20268.5	14914	-0.133226
b0415	ribE	31310.9	26150.5	-0.0782155	26830	19140.5	-0.146667
b0415	ribE	23873.3	19812.1	-0.0809833	21405	15538.7	-0.1391
b0415	ribE	23918.9	20540.8	-0.0661242	21235.9	14387.1	-0.169099
b0415	ribE	21528.8	17581	-0.0879743	20462.8	14063	-0.162884
b0416	nusB	16703.8	14071	-0.0744896	14283.1	11690.7	-0.086983
b0417	thiL	4689.27	4906.99	0.0197097	4277.15	3748.95	-0.0572446
b0418	pgpA	6362.7	5602.03	-0.0552959	6304.4	5230.07	-0.0811367
b0419	yajO	3760.01	4592.43	0.0868534	4013.59	4209.4	0.0206879
b0420	dxs	10118.1	12855.6	0.103995	7605.81	9364.38	0.0903335
b0421	ispA	7317.26	7528.42	0.0123554	4615.37	4282.57	-0.0325026
b0422	xseB	15103.1	14252.6	-0.025174	14673.8	13572.7	-0.0338746
b0423	thiI	2669.23	3681.8	0.139674	2497.78	3443.64	0.139463
b0424	yajL	3785.98	3273.63	-0.0631486	3408.28	2864.99	-0.0754128
b0425	panE	7625.68	4608	-0.218766	6738.81	4841.27	-0.143624
b0426	yajQ	3647.45	3984.76	0.0384122	3521.53	3455.96	-0.0081626
b0427	yajR	344.541	345.509	0.00121873	271.26	301.689	0.0461732
b0428	cyoE	20162.1	12556.1	-0.205679	22069.2	13137.2	-0.225282
b0429	cyoD	24816.3	15987.7	-0.190951	28668.9	18493	-0.190403
b0430	cyoC	51911.4	37108.6	-0.145788	56056.6	42554.3	-0.119683
b0431	cyoB	34612.7	22201.5	-0.192852	34766.2	24337.8	-0.154877
b0432	cyoA	20400.4	9530.91	-0.330505	16952	10421	-0.211312
b0433	ampG	828.361	1335.2	0.207326	1226.98	1675.33	0.135262
b0434	yajG	6491.79	7622.63	0.0697407	6353.49	8087.72	0.104813
b0435	bolA	3294.21	6049.17	0.263944	3255.17	5057.92	0.191398
b0436	tig	20756.3	45042.3	0.33647	22909.4	44534.8	0.288687
b0437	clpP	53228.4	37486.7	-0.152267	59606.1	49153.7	-0.0837343
b0438	clpX	28802.4	34063.5	0.0728604	29708.9	33807.9	0.0561314
b0439	lon	7161.63	11609	0.209784	6317.66	9097.75	0.158378
b0440	hupB	12715.3	17914.7	0.148884	11158.6	15835.1	0.152013
b0441	ppiD	3138.21	4286.48	0.135418	3129.03	3605.27	0.0615277
b0442	ybaV	991.467	637.124	-0.192054	896.72	688.172	-0.114959
b0443	ybaW	701.226	1155.14	0.216777	659.571	782.198	0.0740552
b0444	queC	1348.35	1534.44	0.0561461	1271.71	1281.21	0.00322998
b0445	ybaE	281.19	180.02	-0.19368	223.322	122.527	-0.260698
b0446	cof	2363.88	1389.2	-0.230859	2067.07	1701.57	-0.0845053
b0447	ybaO	2551.64	1861.22	-0.137021	2653.89	1813.58	-0.165345
b0448	mdlA	392.32	595.36	0.181139	356.763	436.157	0.0872621
b0449	mdlB	553.384	415.492	-0.124464	494.295	408.149	-0.0831673
b0450	glnK	344.815	295.782	-0.0666138	378.611	290.029	-0.115751
b0451	amtB	916.651	518.24	-0.247673	842.215	624.323	-0.130014
b0452	tesB	2272.24	2260.35	-0.00227708	2451.78	2476.75	0.00439978
b0453	ybaY	4612.44	8625.22	0.27184	4354.6	7458.16	0.233684
b0454	ybaZ	344.592	421.185	0.0871671	309.466	372.711	0.0807587
b0456	ybaA	313.236	846.777	0.431898	344.208	249.379	-0.139961
b0457	ylaB	2173.38	2691.52	0.0928612	2401.74	2454.26	0.00939475
b0458	ylaC	11153.4	2876.33	-0.588569	9931.88	1816.2	-0.737868
b0459	maa	1222.68	953.689	-0.107905	1019.28	856.273	-0.0756801
b0460	hha	5122.01	1675.52	-0.485291	4995.97	1796.87	-0.444104
b0461	ybaJ	1995.07	625.69	-0.5036	1806.53	763.26	-0.374172
b0462	acrB	10655.8	14195.7	0.12457	10639.7	17069.1	0.205281
b0463	acrA	9298.41	9404.87	0.00494453	8866.32	10556.4	0.0757739
b0464	acrR	895.218	818.63	-0.0388414	829.215	863.995	0.0178441
b0465	kefA	1751.97	1593.88	-0.0410714	1461.49	1397.45	-0.019461
b0466	ybaM	1026.41	890.76	-0.0615616	1018.17	846.187	-0.0803552
b0467	priC	4210.45	3212.55	-0.117479	3993.28	3098.97	-0.110112
b0468	ybaN	418.207	429.118	0.0111848	431.305	578.744	0.127702
b0469	apt	1560.68	2830.29	0.258517	5619.62	2490.76	-0.353375
b0470	dnaX	12839.4	20630.1	0.205957	10812.7	18697.5	0.237847
b0471	ybaB	14820.4	22864.5	0.188302	18425.4	30299.4	0.216018
b0472	recR	32014.2	58589.7	0.262479	33851.8	67297.6	0.298417
b0473	htpG	7360.13	14852.6	0.304917	7113.81	13382.3	0.274427
b0474	adk	11159.9	19023.1	0.23162	10182.2	16826.5	0.218151
b0475	hemH	454.416	505.681	0.0464233	387.067	629.49	0.211203
b0476	aes	129.304	140.883	0.0372469	50.1631	69.7585	0.143212
b0477	gsk	1672.03	1842.91	0.0422592	1789.11	1560.19	-0.0594605
b0478	ybaL	9522.63	9094.69	-0.0199688	8641.57	8495.36	-0.00741064
b0479	fsr	3158.84	1841.35	-0.234392	72455.6	38277.7	-0.277126
b0480	ushA	2186.94	1457.93	-0.176101	2040.56	1289.62	-0.19929
b0481	ybaK	202.553	334.223	0.217499	224.822	261.142	0.0650371
b0482	ybaP	2101.56	986.592	-0.328405	911.999	721.701	-0.101637
b0483	ybaQ	2130.25	2264.12	0.0264679	1699.17	1816.62	0.0290269
b0484	copA	1977.56	3524.33	0.250947	3249.72	5773.28	0.249576
b0485	ybaS	614.789	21692.7	1.54759	677.168	22462.3	1.52076
b0486	ybaT	379.335	7769.35	1.31136	342.913	5679.01	1.21909
b0487	cueR	2161.03	4045.06	0.272265	3315.55	9105.9	0.438768
b0488	ybbJ	6432.15	3201.19	-0.303045	5739.61	3463.58	-0.219357
b0489	qmcA	5769.82	2588.91	-0.348046	5510.84	2864.49	-0.284171
b0490	ybbL	5178.56	4356.79	-0.0750417	5723.95	4855.12	-0.0714956
b0491	ybbM	1238.66	808.885	-0.185066	1208.77	770.24	-0.195716
b0492	ybbN	6243.97	8930.88	0.155434	6489.11	8747.72	0.12971
b0493	ybbO	2755.49	2319.52	-0.0748001	2560.86	2658.87	0.0163117
b0494	tesA	5803.72	4620.55	-0.0990134	4964.02	4397.76	-0.0526014
b0495	ybbA	595.845	1085.19	0.260373	618.047	1069.26	0.238061
b0496	ybbP	1841.44	3462.05	0.274176	1951.61	2878.55	0.168779
b0497	rhsD	168.045	84.3712	-0.299232	284.223	388.4	0.135621
b0498	ybbC	1862.14	3282.47	0.246187	2482.85	3540.73	0.154143
b0499	ylbH	73.9275	16.7107	-0.645812	26.6761	41.9704	0.196821
b0500	ybbD	228.761	838.952	0.564355	207.383	222.35	0.0302648
b0501	NA	189.743	154.554	-0.0890854	291.677	330.425	0.0541706
b0502	ylbG	397.536	320.785	-0.0931625	312.437	416.459	0.124811
b0503	ybbB	438.571	379.274	-0.0630874	357.776	336.183	-0.0270352
b0504	allS	71.2263	20.0287	-0.550987	75.5183	20.3017	-0.57052
b0505	allA	290.728	175.579	-0.219014	358.254	247.678	-0.160305
b0506	allR	1671.84	2106.8	0.10043	1735.72	2224.47	0.107746
b0507	gcl	270.352	201.84	-0.126923	334.317	333.278	-0.00135205
b0508	hyi	63.9544	14.8964	-0.632788	27.8705	17.2729	-0.20778
b0509	glxR	144.537	86.1831	-0.224557	105.688	104.026	-0.00688171
b0510	NA	48.9102	26.6063	-0.264415	46.9957	27.3116	-0.235711
b0511	ybbW	157.003	68.8005	-0.358316	179.631	147.44	-0.085764
b0512	allB	429.231	127.717	-0.526443	320.829	284.932	-0.0515333
b0513	ybbY	67.8903	149.844	0.343831	60.4834	103.106	0.231649
b0514	glxK	122.047	344.263	0.450364	132.59	230.216	0.239623
b0515	ylbA	6141.29	9075.53	0.169612	10514.1	11512.6	0.0393987
b0516	allC	403.851	151.661	-0.425347	331.611	305.207	-0.0360348
b0517	allD	1060.07	1302.21	0.089345	1357.48	1758.27	0.112351
b0518	fdrA	156.842	150.68	-0.0174076	196.969	247.231	0.0987061
b0519	ylbE	138.063	238.457	0.237331	133.492	135.856	0.00762218
b0520	ylbF	285.254	183.494	-0.191609	274.957	191.018	-0.15819
b0521	ybcF	91.0268	100.766	0.0441471	72.5294	62.8565	-0.0621644
b0522	purK	716.853	948.279	0.121506	461.611	750.786	0.21124
b0523	purE	1705.37	2008.72	0.0711004	1500.43	1675.21	0.0478546
b0524	lpxH	4110.75	5615.35	0.135456	4114.72	4497.88	0.0386679
b0525	ppiB	11698.5	22035.1	0.274985	9180.6	16983.9	0.267167
b0526	cysS	2058.74	2813.56	0.135656	2404.98	3388.95	0.148953
b0527	ybcI	294.827	274.368	-0.0312341	251.425	218.351	-0.0612529
b0528	ybcJ	2193.33	1582.89	-0.141652	1918.24	1508.49	-0.104361
b0529	folD	2680.6	2160.88	-0.0936009	2470.05	2104.05	-0.0696498
b0530	sfmA	31.02	21.104	-0.167278	32.924	25.2669	-0.11496
b0531	sfmC	16.4328	16.3837	-0.00129972	19.8063	18.7959	0
b0532	sfmD	1298.85	1466.84	0.0528237	1311.03	888.397	-0.169005
b0533	sfmH	21.7579	15.1297	-0.157787	19.0189	18.0553	0
b0534	sfmF	15.4285	16.7876	0	17.8029	16.673	0
b0535	fimZ	26.4223	14.471	-0.261473	18.6898	17.3396	0
b0537	intD	861.394	657.6	-0.11724	592.074	323.522	-0.262471
b0538	NA	204.385	129.211	-0.199149	2311.96	197.486	-1.06844
b0539	exoD	2742.2	2877.96	0.0209857	2710.5	2477.19	-0.039089
b0543	emrE	402.415	406.492	0.00437806	357.991	411.433	0.0604263
b0544	ybcK	66.3572	120.746	0.259984	107.51	137.671	0.107395
b0545	ybcL	69.1132	210.48	0.483649	140.76	170.526	0.0833115
b0546	ybcM	2028.64	3083.42	0.181827	2929.11	4632.09	0.199041
b0547	ybcN	15.9937	16.6617	0	20.5584	19.0798	0
b0548	ninE	39.7067	35.7546	-0.0455318	19.7912	18.5514	0
b0549	ybcO	1024.13	1493.33	0.163801	1359.92	1531.34	0.0515587
b0550	rusA	76.5978	73.3857	-0.0186052	86.0741	123.259	0.155946
b0551	quuD	3713.63	6616.83	0.250851	5205.98	7180.32	0.139641
b0553	nmpC	86558	44453.5	-0.289401	66619	38502.5	-0.238108
b0554	essD	170.113	32.664	-0.716666	126.865	93.8889	-0.130728
b0555	arrD	237.956	91.9649	-0.412874	144.575	141.92	-0.00804997
b0556	rzpD	46123.4	59991.3	0.114167	54645.9	53674.9	-0.00778701
b0556	rzpD	147.775	182.832	0.0924489	128.535	171.16	0.124382
b0557	borD	971.38	1912.22	0.294149	653.095	1816.84	0.444341
b0558	ybcV	13.3642	14.6172	0	16.5806	15.5491	0
b0559	ybcW	1675.15	2237.21	0.125654	1817.76	1769.05	-0.0117964
b0560	nohB	179.036	100.003	-0.252929	309.182	148.006	-0.319936
b0561	tfaD	33.3892	16.0454	-0.318255	16.2743	14.4263	0
b0562	ybcY	509.112	677.002	0.123777	664.277	601.821	-0.0428822
b0563	tfaX	176.291	282.488	0.204769	219.304	290.941	0.122758
b0564	appY	84.6361	132.452	0.194503	54.7966	124.395	0.356049
b0565	ompT	54007.1	33100	-0.212622	53672.9	32479.1	-0.218151
b0566	envY	14.3053	15.7957	0	23.5603	16.0752	-0.166026
b0567	ybcH	284.956	241.711	-0.0714818	225.25	352.621	0.194643
b0568	nfrA	839.325	573.224	-0.165606	760.761	542.593	-0.146774
b0569	nfrB	1449.98	736.382	-0.29426	1177.08	769.31	-0.184705
b0570	cusS	474.762	497.376	0.0202082	474.391	542.886	0.0585722
b0571	cusR	2055.83	2154.1	0.0202784	2082.41	1949.77	-0.0285813
b0572	cusC	13.9359	23.5383	0.227639	18.4828	17.4475	0
b0573	cusF	1119.85	718.322	-0.19284	1026.22	448.238	-0.35973
b0574	cusB	96.4334	80.0695	-0.0807607	71.0465	31.2432	-0.356787
b0575	cusA	92.9867	38.2817	-0.38543	89.6099	81.3421	-0.0420408
b0576	pheP	973.104	898.035	-0.034866	882.317	1014.97	0.0608293
b0577	ybdG	1429.12	1080.5	-0.121446	1317.55	1121.94	-0.0697985
b0578	nfsB	8941.48	9440.68	0.0235937	7808.9	8624.81	0.0431595
b0579	ybdF	1385.31	670.784	-0.314964	1103.91	573.366	-0.284503
b0580	ybdJ	1444	1057.95	-0.135101	1401.59	1323.64	-0.0248497
b0581	ybdK	352.069	761.085	0.334805	434.667	1077.73	0.394354
b0583	entD	152.555	72.1106	-0.325429	175.631	107.58	-0.212869
b0584	fepA	4597.42	8814.58	0.282687	5532.95	2750.88	-0.303485
b0585	fes	56.2299	75.5082	0.128027	69.8698	94.2668	0.130069
b0585	fes	61.276	84.0098	0.137039	74.3062	142.74	0.283521
b0585	fes	68.4281	47.5922	-0.157698	103.675	79.6594	-0.114439
b0585	fes	89.3148	51.708	-0.237366	63.1829	55.6083	-0.0554601
b0585	fes	84.9116	93.9041	0.0437174	79.9943	58.1662	-0.138388
b0586	entF	102.809	116.999	0.0561477	79.3815	140.56	0.248142
b0587	fepE	22.4895	49.7635	0.344931	163.238	19.7448	-0.91737
b0588	fepC	181.636	105.584	-0.235603	223.007	139.749	-0.202971
b0589	fepG	117.064	162.472	0.142356	170.601	233.322	0.135974
b0590	fepD	246.856	387.189	0.195479	394.652	596.462	0.179368
b0591	entS	36.4036	35.5779	-0.00996435	26.3618	99.2543	0.575775
b0592	fepB	192.582	174.567	-0.0426539	226.654	220.084	-0.012774
b0593	entC	671.432	769.286	0.0590858	746.162	772.024	0.0147976
b0594	entE	93.6192	67.5957	-0.141446	100.483	181.226	0.256129
b0595	entB	773.982	1028.15	0.123325	1078.52	939.412	-0.059971
b0596	entA	158.663	151.259	-0.020755	192.431	181.069	-0.0264314
b0597	ybdB	1552.11	1442.17	-0.0319055	1818.36	1837.56	0.00456194
b0598	cstA	22857	7855.34	-0.463854	20185.3	4968.99	-0.608766
b0599	ybdH	386.211	325.555	-0.0741999	322.985	294.553	-0.0400174
b0600	ybdL	444.132	477.829	0.0317603	502.648	631.847	0.0993482
b0601	ybdM	101.507	100.028	-0.00637043	95.444	80.6696	-0.0730385
b0602	ybdN	560.239	481.663	-0.06563	695.919	479.611	-0.161669
b0603	ybdO	67.3543	35.2986	-0.280608	68.9905	16.6618	-0.617066
b0604	dsbG	1122.07	1502.47	0.126786	1139.99	1562.5	0.136921
b0605	ahpC	72434.9	90797.8	0.0981272	61653.7	78103.5	0.102711
b0606	ahpF	7763.27	8217.22	0.0246801	7120.14	7769.72	0.0379169
b0607	uspG	33086.8	15426.9	-0.331377	31719.1	13139.7	-0.382735
b0608	ybdR	623.898	389.023	-0.205138	645.548	363.638	-0.249259
b0609	NA	752.551	367.355	-0.311451	637.318	407.354	-0.194383
b0610	rnk	4210.59	3633.84	-0.063977	3798.18	3623.88	-0.0204014
b0611	rna	4762.76	3394.02	-0.147144	4392.68	3459.25	-0.103747
b0612	citT	196.822	238.791	0.0839445	241.239	284.543	0.0717016
b0613	citG	142.704	406.667	0.454802	117.278	74.7245	-0.195755
b0614	citX	116.867	150.057	0.108564	93.3213	76.1182	-0.0884924
b0615	citF	67.4547	47.638	-0.151059	92.8861	87.5276	-0.025806
b0616	citE	43.3322	42.5049	-0.00837122	43.4177	35.1707	-0.0914856
b0617	citD	76.5949	48.8015	-0.195767	36.8991	16.899	-0.339154
b0618	citC	24.594	15.7369	-0.193911	18.7014	17.4887	0
b0619	dpiB	716.001	377.704	-0.277761	622.812	437.202	-0.153675
b0620	dpiA	1465.45	1205.28	-0.0848818	1181.58	1232.65	0.0183797
b0621	dcuC	42.5174	51.9184	0.0867549	20.276	15.7915	-0.108559
b0622	pagP	37.3987	311.269	0.920279	37.4233	334.547	0.951315
b0623	cspE	107481	102099	-0.0223095	69399.7	82264.1	0.0738525
b0624	crcB	666.704	649.902	-0.011085	519.84	495.708	-0.020643
b0625	NA	454.827	433.614	-0.0207431	425.604	367.843	-0.0633436
b0626	ybeM	441.662	405.538	-0.037058	415.472	380.57	-0.0381066
b0627	tatE	3550.7	3346.76	-0.0256896	3452.05	2861.28	-0.0815167
b0628	lipA	40103.5	19901	-0.304308	41429.8	20362.9	-0.308473
b0629	ybeF	468.089	336.726	-0.143052	416.047	254.634	-0.213226
b0630	lipB	2011.32	2059.84	0.0103524	1624.98	1438.5	-0.052939
b0631	ybeD	1642.14	4274.13	0.415436	1307.64	3139.58	0.380385
b0632	dacA	11052.9	13397.1	0.083536	10546.6	13515.7	0.107728
b0633	rlpA	4824.39	5832.93	0.0824443	5191.82	7381.94	0.152851
b0634	mrdB	1020.57	1740.62	0.231861	967.352	1892.53	0.291458
b0635	mrdA	806.024	840.133	0.0180001	635.94	710.885	0.0483831
b0636	ybeA	5801.85	7725.03	0.124334	5695.55	6847.12	0.0799723
b0637	ybeB	12729.6	15675	0.0903906	11284.1	14829	0.118642
b0638	cobC	384.22	442.565	0.0613961	423.18	490.549	0.0641569
b0639	nadD	2891.6	2953.11	0.00914276	2025.26	2315.52	0.0581669
b0640	holA	3450.32	2636.72	-0.116796	3382.14	3050.53	-0.0448155
b0641	rlpB	4724.97	3862.78	-0.0874987	4902.98	4418.13	-0.0452218
b0642	leuS	3627.19	3147.48	-0.0616074	4199.54	4397.39	0.0199936
b0643	ybeL	2947.41	3590.81	0.0857519	2395.91	2550.08	0.0270826
b0644	ybeQ	95.34	157.729	0.218637	128.57	31.431	-0.611781
b0645	ybeR	31.4958	20.4447	-0.187672	18.4422	17.5931	0
b0646	djlB	122436	375451	0.486645	96485.9	86304.6	-0.0484299
b0647	ybeT	31.4125	16.81	-0.271535	18.2544	17.166	0
b0648	ybeU	90.5758	113.649	0.0985542	106.508	95.2107	-0.0486957
b0649	djlC	207.343	184.985	-0.0495528	245.469	397.322	0.209146
b0650	hscC	303.432	118.62	-0.407903	320.502	149.054	-0.332486
b0651	rihA	19855	18967.5	-0.0198607	16247.9	14508.7	-0.0491668
b0652	gltL	1285.79	530.004	-0.384891	1255.94	432.689	-0.462793
b0653	gltK	1552.14	674.63	-0.361865	1786.14	754.745	-0.374117
b0654	gltJ	2676.18	801.977	-0.523354	2655.52	945.313	-0.448574
b0655	gltI	15344.3	4008.3	-0.582988	15985.3	3891.53	-0.613601
b0657	lnt	2014.34	2530.77	0.0991202	1876.25	2294.77	0.0874479
b0658	ybeX	4224.68	5487.14	0.113552	5195.43	6563.51	0.101515
b0659	ybeY	12803	17384.2	0.132842	11873.2	15810.4	0.124374
b0660	ybeZ	10502.6	15243.7	0.161794	7770.82	10914.3	0.147531
b0661	miaB	2291.55	3019.79	0.119848	1928.88	3054.67	0.199658
b0662	ubiF	7948.92	5691.35	-0.145093	6763.8	6155.94	-0.0408964
b0663	NA	525.549	566.952	0.032933	539.686	160.719	-0.526075
b0671	NA	3284.46	4056.01	0.0916349	3007.3	1442.18	-0.319159
b0674	asnB	2751.54	1704.2	-0.208055	2892.47	2156.72	-0.127475
b0675	nagD	13897.4	6756.75	-0.313196	11995.2	5449.84	-0.342623
b0676	nagC	20272.5	11302.5	-0.253731	18567.7	10514.5	-0.246967
b0677	nagA	63772	22731.2	-0.448008	52562.3	21093.6	-0.396524
b0678	nagB	15697.3	7915.32	-0.297357	15664.7	8831.41	-0.248893
b0679	nagE	91716.2	24172.6	-0.579122	79810	20429	-0.59181
b0680	glnS	5597.72	9175.31	0.214609	5312.38	8518.69	0.205084
b0681	ybfM	637.176	191.071	-0.523064	697.259	219.63	-0.501702
b0682	ybfN	849.215	1226.98	0.15982	1044.1	1111.84	0.0273028
b0683	fur	8394.69	7479.86	-0.0501107	7958.92	7777.98	-0.00998709
b0684	fldA	15289.2	12965.1	-0.0716083	16107.4	13954.5	-0.0623104
b0685	ybfE	3252.96	2140.74	-0.181714	3573.62	2122.48	-0.226264
b0686	ybfF	387.436	394.26	0.00758215	488.889	471.319	-0.0158959
b0687	seqA	6374.42	5307.61	-0.0795417	5540.96	4818.25	-0.0606956
b0688	pgm	17177	23114.3	0.128932	16334.7	21905	0.127432
b0689	ybfP	180.66	186.603	0.0140587	178.973	152.372	-0.0698821
b0690	ybfG	171.414	143.504	-0.077182	122.912	112.267	-0.0393417
b0691	ybfG	103.968	122.456	0.0710809	208.478	166.65	-0.0972556
b0692	potE	357.098	298.967	-0.077165	431.826	350.968	-0.0900413
b0693	speF	38.7511	45.0861	0.0657584	38.4865	84.5397	0.341752
b0694	kdpE	1079.62	807.931	-0.125896	990.319	951.891	-0.017188
b0695	kdpD	1494.5	1772.99	0.0742102	1480.02	1628.88	0.0416229
b0696	kdpC	122.288	294.791	0.382131	97.3585	347.589	0.552692
b0697	kdpB	138.087	326.435	0.373643	103.539	363.476	0.545374
b0698	kdpA	334.227	578.502	0.238263	285.322	645.749	0.35473
b0699	ybfA	844.702	1145.71	0.132373	679.231	925.164	0.134201
b0700	rhsC	26.3821	18.46	-0.155077	25.5543	61.8534	0.383899
b0701	NA	116256	146639	0.100834	121016	165154	0.135049
b0702	ybfB	79.3195	31.7452	-0.397702	28.3653	45.6974	0.207103
b0703	ybfO	346.724	146.486	-0.374188	222.385	188.421	-0.0719753
b0704	ybfC	82.7732	66.7435	-0.0934806	136.935	102.91	-0.124055
b0705	ybfL	1292.6	1528.12	0.0726943	1641.99	2068.05	0.100191
b0706	ybfD	216.748	228.952	0.023789	340.678	360.967	0.0251241
b0707	ybgA	1167.63	3659.38	0.4961	1021.47	3148.91	0.488934
b0708	phr	992.052	1944.9	0.292362	916.322	2076	0.355179
b0709	ybgH	75.9052	28.6694	-0.422853	133.073	86.1571	-0.1888
b0710	ybgI	35119.6	36719.8	0.019351	35906.8	34990.4	-0.0112281
b0711	ybgJ	20587.5	22604.6	0.0405918	18564.7	20536.7	0.043842
b0712	ybgK	18897.7	19152.1	0.00580686	18574.8	16932.3	-0.040208
b0713	ybgL	17035	18380.1	0.0330065	14667.4	16234.6	0.0440901
b0714	nei	2766.47	2215.71	-0.0964127	2481.14	1925.82	-0.110037
b0715	abrB	476.767	396.12	-0.0804796	481.862	378.78	-0.104535
b0716	ybgO	105.506	84.7499	-0.0951387	67.5235	17.0128	-0.598681
b0717	ybgP	64.1824	14.7235	-0.639406	40.4821	24.5712	-0.216837
b0718	ybgQ	204.551	192.312	-0.0267942	179.346	201.258	0.0500611
b0719	ybgD	952.6	1403.6	0.168333	1188.48	1686.34	0.151955
b0720	gltA	17803.2	10861.3	-0.214616	11165.2	6761.81	-0.217805
b0721	sdhC	32223	18229	-0.247403	28636.1	17402.9	-0.216291
b0722	sdhD	26000.8	17094.5	-0.18213	23677.2	15596.2	-0.181313
b0723	sdhA	12880	10708.5	-0.0801859	19804.6	16761.6	-0.072451
b0724	sdhB	11442.2	12724.8	0.0461387	10385.9	10796.3	0.0168288
b0725	NA	1100.93	1170.36	0.0265589	1099.83	1008.14	-0.0378051
b0726	sucA	59727.6	36302.6	-0.216237	93609.1	57940.7	-0.208334
b0727	sucB	84097.9	42637.9	-0.29499	98455.1	56446.7	-0.2416
b0728	sucC	44165.3	26173.2	-0.227224	45252.3	29593.6	-0.184443
b0729	sucD	18010.6	8869.04	-0.307651	18283	11620.5	-0.196825
b0730	mngR	1007.88	1105.12	0.0400011	988.946	1036.13	0.0202429
b0731	mngA	28.1288	56.3455	0.301709	34.9016	83.754	0.380161
b0732	mngB	510.659	430.791	-0.0738638	535.451	470.813	-0.0558713
b0733	cydA	496541	471897	-0.0221081	428926	475149	0.0444473
b0734	cydB	271155	224441	-0.0821145	223937	216980	-0.0137054
b0735	ybgE	58864.2	84557.9	0.157304	57377.9	78452.8	0.135863
b0736	ybgC	2743.69	2123.57	-0.111268	1576.48	1197.82	-0.119298
b0737	tolQ	4410.81	4387.78	-0.00227328	3627.83	4301.55	0.073978
b0738	tolR	2949.38	3132.64	0.0261799	2500.09	2965.43	0.0741317
b0739	tolA	1188.36	1594.35	0.127636	1037	1566.44	0.179135
b0740	tolB	23769.4	32117.6	0.130725	22030.7	30128.4	0.135948
b0741	pal	31586.9	32585.6	0.0135186	26864.2	27316.8	0.0072554
b0742	ybgF	17794.9	22465.2	0.101214	17545.9	20099.5	0.0590096
b0750	nadA	518.814	348.718	-0.172537	505.548	499.2	-0.00548823
b0751	pnuC	962.411	693.258	-0.142466	819.26	754.099	-0.0359933
b0752	zitB	1983.34	1249.71	-0.200588	1964.88	1301.97	-0.178735
b0753	ybgS	959.056	2025.17	0.324617	795.516	1577.59	0.297345
b0754	aroG	10728.6	8692.24	-0.0914107	8526.36	5865.08	-0.16249
b0755	gpmA	10529	9536.15	-0.0430143	9506.97	8583.92	-0.044356
b0756	galM	32415.8	17790.8	-0.26056	23405.5	15240.5	-0.186317
b0757	galK	42132.9	25241.7	-0.222503	40751.1	23846.3	-0.232718
b0758	galT	40559	20944.5	-0.287017	51105.1	24800	-0.314012
b0759	galE	96478.1	60134.1	-0.205308	82848.9	51478.6	-0.20666
b0760	modF	948.048	567.39	-0.222949	895.175	559.47	-0.204131
b0761	modE	5606.05	3017.76	-0.268973	4889.04	3333.47	-0.166327
b0762	ybhT	1089.64	2278.71	0.320404	822.892	1552.63	0.275725
b0763	modA	23487.1	15342.4	-0.184937	21251.4	14343.4	-0.170737
b0764	modB	19255.1	12610.1	-0.183829	27319.6	20535.6	-0.123966
b0765	modC	22040.3	12316.4	-0.252733	17807.4	12131.1	-0.166698
b0766	ybhA	1070.12	1289.47	0.0809795	947.285	1334.66	0.14889
b0767	pgl	11251.4	13357.4	0.0745157	10293	12581.1	0.0871758
b0768	ybhD	253.473	225.956	-0.0499092	248.51	120.758	-0.313427
b0769	ybhH	47.0069	77.4409	0.216809	20.1211	18.4379	-0.0379409
b0770	ybhI	14067.1	16305.7	0.0641356	23935.5	28809.2	0.0804889
b0771	ybhJ	836.331	897.76	0.0307824	864.106	742.691	-0.065759
b0772	ybhC	1832.94	2594.82	0.150958	1707.62	3093.07	0.258
b0773	ybhB	1067.76	3375.03	0.499803	858.098	2047.73	0.377736
b0774	bioA	243.107	212.347	-0.05875	287.404	331.301	0.0617305
b0775	bioB	79.5999	50.5731	-0.196993	18.9777	59.6253	0.497187
b0776	bioF	59.685	48.4517	-0.0905561	75.809	51.7141	-0.166112
b0777	bioC	416.676	479.798	0.06126	423.014	387.086	-0.0385471
b0778	bioD	547.562	870.403	0.201287	780.563	854.396	0.0392513
b0779	uvrB	7548.48	6616.25	-0.057248	7152.94	6129.29	-0.0670742
b0780	ybhK	3167.21	2220.72	-0.154182	3289.31	2061.03	-0.203021
b0781	moaA	4657.58	3288.78	-0.151126	4984.03	3681.99	-0.131498
b0782	moaB	3788.83	3278.86	-0.0627821	3272.27	3748.26	0.058981
b0783	moaC	7196.77	7763.46	0.0329178	8928.08	10435.6	0.0677602
b0784	moaD	6962.85	8601.87	0.0918054	7159.09	9282.7	0.112817
b0785	moaE	3938.42	3766.56	-0.0193777	4485.14	4865.07	0.0353136
b0786	ybhL	25837.8	16882.2	-0.184827	26039.5	18578	-0.146634
b0787	ybhM	387.441	441.951	0.0571688	445.818	414.449	-0.031686
b0788	ybhN	1971.37	3429.48	0.240459	2954.77	3819.78	0.111514
b0789	ybhO	251.261	505.517	0.303611	243.53	416.098	0.232642
b0790	ybhP	272.428	834.745	0.486303	244.307	717.263	0.467742
b0791	ybhQ	5789.19	6945.87	0.0791093	6051.93	5511.47	-0.0406265
b0792	ybhR	861.577	421.424	-0.310575	650.374	398.949	-0.212246
b0793	ybhS	145636	99348.9	-0.166105	186360	142297	-0.117158
b0794	ybhF	5015.34	3403.99	-0.168313	3740.91	2430.24	-0.187329
b0795	ybhG	7434.28	4336.13	-0.234136	6343.95	4033.2	-0.196711
b0796	ybiH	4290.46	2733.66	-0.195761	3903.64	2852.99	-0.136169
b0797	rhlE	2562.01	2301.15	-0.0466358	2277.64	2583.91	0.054792
b0798	ybiA	1192.66	852.488	-0.145829	1002.41	527.837	-0.278544
b0799	dinG	5079.09	2391.58	-0.327101	5147.25	2874.79	-0.252969
b0800	ybiB	10652.4	7286.11	-0.164951	10570	7028.13	-0.177235
b0801	ybiC	8103.28	3044.66	-0.425122	7739.95	3483.7	-0.346698
b0802	ybiJ	2593.01	1762.48	-0.16768	2597.72	1523.13	-0.231855
b0803	ybiI	234.493	386.196	0.216678	290.419	408.081	0.147722
b0804	ybiX	94.0472	68.8228	-0.135614	55.151	126.221	0.359578
b0805	fiu	101.519	154.548	0.182515	107.869	201.793	0.272009
b0806	ybiM	167.814	203.534	0.0838083	100.34	162.174	0.208509
b0806	ybiM	531.061	828.899	0.193357	543.109	962.657	0.248585
b0807	rlmF	484.399	457.957	-0.0243791	546.609	369.005	-0.170645
b0808	ybiO	870.703	1435.82	0.217229	959.421	1262.36	0.119176
b0809	glnQ	21730	9547.7	-0.357161	20371.2	10390.6	-0.292376
b0810	glnP	13800.6	6179.56	-0.34894	11675.9	6472.33	-0.25623
b0811	glnH	37093	18771.7	-0.295789	36001.6	19526.7	-0.265694
b0812	dps	8333.8	30348.6	0.561295	6867.25	24376.5	0.550188
b0813	rhtA	188.874	239.764	0.10361	133.605	250.173	0.272418
b0814	ompX	51739.6	46051.2	-0.0505814	50285.7	45037.8	-0.0478675
b0815	ybiP	516.65	296.536	-0.241119	573.113	312.913	-0.262816
b0816	yliL	481.983	535.6	0.0458085	437.281	377.4	-0.0639587
b0817	mntR	728.565	502.54	-0.161297	803.597	516.09	-0.192313
b0818	ybiR	1882.07	1081.97	-0.240421	1649.66	1122.42	-0.167238
b0819	ybiS	3288.37	3262.19	-0.00347163	3146.82	3251.09	0.014157
b0820	ybiT	1917.54	2537.51	0.121663	1883.2	2581.21	0.136928
b0821	ybiU	118.603	92.3346	-0.108731	99.2983	121.343	0.0870719
b0822	ybiV	505.224	483.608	-0.0189906	667.168	588.118	-0.0547708
b0823	ybiW	208.238	206.594	-0.00344214	220.417	311.564	0.150302
b0824	ybiY	228.404	151.694	-0.177736	173.153	151.299	-0.0585918
b0825	fsaA	495.289	427.911	-0.0635057	377.708	296.863	-0.104601
b0826	moeB	6347.09	4930.96	-0.109643	6174.2	4393.71	-0.14775
b0827	moeA	24934.2	17935.3	-0.143087	24767.7	18438.9	-0.12815
b0828	iaaA	8574.92	4201.57	-0.309818	7630.28	4375	-0.241562
b0829	gsiA	7791.07	3674.94	-0.326346	6618.83	3497.32	-0.277046
b0830	gsiB	3957.25	1898.9	-0.318891	3301.15	1546.62	-0.329281
b0831	gsiC	3331.43	1372.6	-0.385086	2567.32	1459.85	-0.245173
b0832	gsiD	1245.38	549.648	-0.355219	981.951	567.685	-0.237982
b0833	yliE	222.825	181.988	-0.0879217	172.417	146.072	-0.0720118
b0834	yliF	53.8281	34.9845	-0.187134	37.2555	104.218	0.446753
b0835	yliG	1152.75	1278.84	0.0450824	725.071	1256.91	0.238924
b0836	bssR	52.4375	61.6869	0.0705506	2442.07	2293.92	-0.0271797
b0837	yliI	663.571	864.775	0.115015	633.548	747.212	0.0716643
b0838	yliJ	1821.58	2232.5	0.0883448	1749.88	1904.98	0.0368818
b0839	dacC	1064.13	1606.52	0.178892	841.142	1594.54	0.277767
b0840	deoR	1847.85	1562.14	-0.0729452	1646.06	1450.63	-0.0548878
b0841	ybjG	3785	5321.34	0.147955	3546.9	5403.18	0.182801
b0842	cmr	301.037	296.072	-0.00722316	261.538	401.436	0.186081
b0843	ybjH	589.591	506.543	-0.0659348	691.256	677.191	-0.00892762
b0844	ybjI	1955.65	1245.95	-0.195789	1810.15	1308.32	-0.141002
b0845	ybjJ	1455.8	1769.06	0.0846415	1117.92	1604.19	0.156845
b0846	ybjK	244.631	333.423	0.134484	285.711	272.932	-0.019873
b0847	ybjL	1660.32	950.751	-0.242125	1506.69	1183.82	-0.104737
b0848	ybjM	1140.26	2677.44	0.370718	1371.57	2853.81	0.318206
b0849	grxA	315.891	317.84	0.00267156	292.566	207.917	-0.148333
b0850	ybjC	11745	10834	-0.0350642	10025.8	9084.19	-0.0428338
b0851	nfsA	6855.1	6303.07	-0.0364618	6494.48	6313.18	-0.0122962
b0852	rimK	7792.9	6275.27	-0.0940666	7719.73	6903.7	-0.04852
b0853	ybjN	14253.6	12284.1	-0.0645813	12826.3	10244	-0.0976306
b0854	potF	113.288	72.1657	-0.195854	79.1004	91.6366	0.0638905
b0855	potG	105.192	119.238	0.0544313	93.8608	211.559	0.352947
b0856	potH	90.0134	102.37	0.0558646	39.3835	68.8442	0.242552
b0856	potH	41.7716	35.6601	-0.0686989	45.4943	43.8876	-0.0156153
b0856	potH	40.3714	51.9979	0.109912	60.3855	41.3174	-0.1648
b0856	potH	102.238	42.615	-0.380052	82.9635	119.569	0.158731
b0856	potH	113.049	65.0373	-0.240105	53.6515	75.6491	0.149222
b0857	potI	595.948	471	-0.102187	648.073	581.399	-0.0471499
b0858	ybjO	341.432	421.883	0.0918884	271.675	481.447	0.248498
b0859	rumB	490.251	528.487	0.0326163	458.798	500.801	0.0380438
b0860	artJ	580.153	1120	0.285677	537.408	780.394	0.162009
b0861	artM	2542.75	4789.08	0.274949	2446.47	4621.09	0.276206
b0862	artQ	5010.56	9395.92	0.273053	4365.15	7585.7	0.239997
b0863	artI	9060.65	18371.6	0.306988	12246	19792.7	0.208511
b0864	artP	10065.1	23509	0.368415	11246.3	23009.9	0.310904
b0865	ybjP	7231.2	12540.5	0.239103	6167.42	12679	0.312983
b0866	ybjQ	1360.5	1307.14	-0.0173758	1233.98	1374.67	0.046889
b0867	amiD	5170.58	3784.95	-0.135479	4327.27	3156.82	-0.136964
b0868	ybjS	641.279	684.649	0.0284215	582.584	481.224	-0.0830118
b0869	ybjT	793.628	788.068	-0.00305335	725.493	691.868	-0.0206098
b0870	ltaE	3094.57	3294.32	0.0271642	3651.82	3933.86	0.0323091
b0871	poxB	1374.98	3536.47	0.410274	1040.04	3366.22	0.510094
b0872	hcr	1297.81	1739.4	0.127187	1096.54	918.726	-0.0768376
b0873	hcp	53.1359	92.2618	0.239634	1017.06	904.087	-0.0511367
b0874	ybjE	847.973	848.214	0.000123572	926.545	1336.62	0.159141
b0875	aqpZ	106.799	51.051	-0.320563	77.7492	71.7448	-0.0349054
b0876	ybjD	1862.59	852.025	-0.339664	2087.01	1079.39	-0.286347
b0877	ybjX	5856.09	10959.7	0.272191	6049.46	12354.1	0.310096
b0878	macA	5582.91	4122.14	-0.131738	5020.94	4341.87	-0.0631078
b0879	macB	1774.28	878.011	-0.305523	1664.76	962.864	-0.237788
b0880	cspD	26188.9	24219.7	-0.0339487	20020.1	20690.2	0.0142992
b0881	clpS	2593.38	1996.54	-0.113589	2323.48	1724.8	-0.129399
b0882	clpA	26482.3	10543.1	-0.399987	24103.3	9420.77	-0.407991
b0884	infA	3848.85	3300.66	-0.0667294	3236.18	3378.49	0.0186904
b0885	aat	1685.02	1529.22	-0.0421343	1768.87	1885.76	0.0277893
b0886	cydC	3333.16	2363.49	-0.149302	2804.69	2283.09	-0.0893635
b0887	cydD	1495.76	872.91	-0.233892	2603.05	2626.03	0.0038159
b0888	trxB	1217.71	2044.59	0.225062	1086.96	2048.39	0.2752
b0889	lrp	10852.4	5661.51	-0.282595	11267.3	5835.48	-0.285745
b0890	ftsK	11910	7204.1	-0.218332	9542.44	6409.92	-0.172807
b0891	lolA	6482.27	4330.45	-0.175194	5484.12	3127.31	-0.243936
b0892	rarA	4202.24	3324.86	-0.101708	4765.35	4153.98	-0.0596302
b0893	serS	37972.2	31283.8	-0.0841456	33611.6	27424	-0.0883595
b0894	dmsA	403.024	233.741	-0.236597	272.673	277.986	0.00837978
b0895	dmsB	223.899	257.397	0.0605525	185.322	181.9	-0.00809553
b0896	dmsC	259.739	356.741	0.137816	255.46	300.422	0.0704082
b0897	ycaC	3313.95	13035.6	0.594785	2712.33	10332.8	0.580874
b0898	ycaD	279.475	436.439	0.193581	251.533	425.255	0.228054
b0899	ycaM	465.155	967.544	0.318073	383.5	733.04	0.281362
b0900	ycaN	64.6424	113.409	0.244131	54.9216	65.9096	0.0792052
b0901	ycaK	322.69	385.715	0.0774817	430.261	503.445	0.0682199
b0902	pflA	3647.46	3270.87	-0.0473272	3163.85	2695.09	-0.0696428
b0903	pflB	40661.9	65629.2	0.207909	35270.7	46869	0.123472
b0904	focA	12992	23216.1	0.252111	12371.6	20540.2	0.220179
b0905	ycaO	1121.51	1671.78	0.173375	1210.11	1571.94	0.113612
b0906	ycaP	338.871	713.228	0.323194	336.884	725.408	0.333101
b0907	serC	3750.61	4442.76	0.0735504	3582.93	4734.71	0.121055
b0908	aroA	1783.47	1977.76	0.0449055	1632.7	2256.84	0.140596
b0909	ycaL	243.834	236.707	-0.012884	242.833	251.641	0.0154722
b0910	cmk	8406.8	12136.3	0.159455	9028.3	12779.8	0.150918
b0911	rpsA	69860.9	161172	0.363056	71034.6	122255	0.235797
b0912	ihfB	7661.77	15771.8	0.313552	7559.45	13482.4	0.251277
b0913	ycaI	328.801	232.858	-0.149843	287.349	263.093	-0.0383006
b0914	msbA	2191.81	2662.04	0.0844118	2312.36	2578.01	0.047229
b0915	lpxK	1346.45	1455.5	0.0338203	896.515	1148.64	0.107627
b0916	ycaQ	325.731	261.167	-0.0959407	298.265	277.555	-0.0312524
b0917	ycaR	3883.73	3408.56	-0.0566786	3680.64	3514.67	-0.0200385
b0918	kdsB	10594.2	7828.24	-0.131403	9608.31	7073.33	-0.133023
b0919	ycbJ	1859.15	876.826	-0.3264	1581.56	742.064	-0.328644
b0920	ycbC	210.852	201.575	-0.0195417	194.089	260.493	0.127796
b0921	smtA	12533.3	9420.79	-0.123977	13093.1	10718.9	-0.086891
b0922	mukF	6730.93	4461.03	-0.17864	5649.74	4411.01	-0.10749
b0923	mukE	3354.6	2531.25	-0.122306	3654.25	3164.68	-0.0624695
b0924	mukB	4980.61	4425.83	-0.0512885	6484.45	6414.3	-0.00472413
b0925	ycbB	3088.71	2583.15	-0.0776283	3136.46	2779.9	-0.0524098
b0926	ycbK	8743.24	7440.86	-0.070049	8682.94	7627.09	-0.0563079
b0927	ycbL	4058.7	4736.36	0.067058	3719.86	3981.77	0.0295492
b0928	aspC	10132	10473.2	0.014386	11626.2	13642.3	0.0694492
b0929	ompF	235104	37914.9	-0.792451	200360	36501.2	-0.739504
b0930	asnS	3345.09	4738.43	0.151226	3059.55	4813.85	0.196836
b0931	pncB	2645.86	2514.77	-0.0220689	2633.47	3154.34	0.078381
b0932	pepN	17805.4	20513.8	0.061494	15177.8	17743.2	0.0678244
b0933	ssuB	259.376	114.825	-0.353896	295.005	188.417	-0.194708
b0934	ssuC	6609.6	8363.72	0.102224	11190.9	11994.3	0.0301094
b0935	ssuD	206.624	86.9018	-0.376151	137.657	164.967	0.0785998
b0936	ssuA	25.2641	56.5665	0.350056	83.5049	52.4404	-0.202046
b0937	ssuE	596.174	662.718	0.0459556	1273.28	1450.47	0.0565853
b0938	ycbQ	307.09	285.569	-0.0315548	274.291	344.061	0.0984236
b0939	ycbR	75.9311	29.287	-0.413745	49.7759	58.1261	0.067352
b0940	ycbS	220.067	210.771	-0.0187436	244.93	167.071	-0.166141
b0941	ycbT	182.965	82.8421	-0.344118	159.423	142.68	-0.0481862
b0942	ycbU	206.294	88.3619	-0.368223	121.213	105.971	-0.0583626
b0943	ycbV	217.821	110.462	-0.294888	126554	12172.2	-1.01691
b0944	ycbF	1935.67	2969.5	0.185853	2861.1	3626.87	0.102999
b0945	pyrD	2736.57	4482.72	0.214335	2761.71	4743.25	0.234898
b0946	ycbW	1423.57	1022.26	-0.143819	1233.54	1029.57	-0.0784999
b0947	ycbX	1501.97	1777.23	0.0730832	927.514	1215.65	0.11749
b0948	rlmL	2244.55	2214.21	-0.00591102	2557.08	2510.32	-0.00801493
b0949	uup	2916.83	2787.78	-0.0196523	2262.18	3025.11	0.126214
b0950	pqiA	434.51	678.636	0.193637	463.999	880.56	0.278242
b0951	pqiB	3153.52	3310.17	0.0210554	3409.49	4325.12	0.103308
b0952	ymbA	1086.22	1154.57	0.0265023	898.45	1046.66	0.0663139
b0953	rmf	4096.76	5044.25	0.0903556	2910.97	3184.42	0.0389919
b0954	fabA	7124.08	11457.8	0.206373	6312.79	9251.61	0.165996
b0955	ycbZ	2297.52	2909.65	0.102582	2299.12	3163.43	0.138597
b0956	ycbG	711.763	472.176	-0.178232	462.161	376.778	-0.088707
b0957	ompA	506620	299844	-0.227787	449725	332264	-0.131464
b0958	sulA	14529.7	6724.19	-0.334617	19928.6	10883.6	-0.262705
b0959	sxy	296.575	231.977	-0.106689	277.53	193.446	-0.15675
b0960	yccS	922.443	884.941	-0.0180251	711.927	929.466	0.115798
b0961	yccF	1222.26	1134.04	-0.0325372	1018.77	1458.95	0.155963
b0962	helD	1204.61	912.288	-0.120715	1110	1030.84	-0.0321338
b0963	mgsA	26476.6	18052.3	-0.166329	21305.3	15057.8	-0.150726
b0964	yccT	464.051	534.181	0.0611223	420.408	415.385	-0.00522082
b0965	yccU	2962.42	3163.72	0.0285518	2725.73	2805.78	0.012571
b0966	hspQ	3269.48	3897.76	0.0763364	3984.01	4419.04	0.045007
b0967	yccW	1654.47	2370.52	0.156187	1383.75	2552.13	0.265845
b0968	yccX	10471.5	17961.1	0.234322	13435.4	18701.7	0.14363
b0969	yccK	869.464	980.612	0.0522458	810.513	989.228	0.0865362
b0970	yccA	17092.7	19794.2	0.0637271	14602	19641.5	0.128763
b0972	hyaA	694.356	19982.7	1.45907	452.145	15753.9	1.54211
b0973	hyaB	412.091	16626.4	1.6058	341.974	10844.7	1.50122
b0974	hyaC	193.848	5538.31	1.45592	108.805	3669.37	1.52794
b0975	hyaD	370.518	6141.6	1.21947	216.651	4224.64	1.29003
b0976	hyaE	852.83	13226.7	1.19059	590.66	6122.69	1.0156
b0977	hyaF	347.081	4921.08	1.15163	235.512	2909.34	1.09178
b0978	appC	781.701	35991.8	1.66316	460.885	32916.9	1.85383
b0979	appB	635.256	32833.3	1.71337	514.785	25489.7	1.69474
b0980	appA	785.496	17126	1.33851	760.011	16396.4	1.33393
b0981	etk	940.318	1199.82	0.105842	799.076	711.109	-0.0506518
b0982	etp	335.524	272.662	-0.0900982	193.113	246.061	0.105231
b0983	gfcE	448.982	155.213	-0.461301	332.005	232.574	-0.154584
b0984	gfcD	90811.9	276136	0.48298	116810	106605	-0.039701
b0985	gfcC	402.64	178.075	-0.354314	331.211	217.659	-0.182329
b0986	gfcB	122.308	34.9707	-0.543751	223.215	150.754	-0.170454
b0987	gfcA	36544.6	19861.6	-0.264809	42530.7	22172.9	-0.28288
b0988	insB	6156.55	5397.06	-0.05718	7407.67	4072.64	-0.259806
b0989	cspH	554.247	290.84	-0.280049	420.428	255.212	-0.216791
b0990	cspG	31543.3	14112.8	-0.349295	24251.1	9139.2	-0.423823
b0991	ymcE	7435.76	6431.62	-0.063005	7800.26	4068.39	-0.282686
b0992	yccM	362.113	123.979	-0.465497	257.308	111.998	-0.361242
b0993	torS	8159.57	15032.8	0.265373	13477.8	15467.7	0.0598063
b0994	torT	490.251	183.371	-0.427087	334.406	190.37	-0.244674
b0995	torR	1123.3	747.258	-0.177026	998.383	705.326	-0.150907
b0996	torC	85.7268	86.0975	0.00187373	132.948	66.1441	-0.303191
b0997	torA	216.952	88.3033	-0.390386	195.306	124.16	-0.196734
b0998	torD	452.729	777.429	0.234822	329.283	278.166	-0.0732661
b0999	cbpM	10299.2	42638.7	0.617	9230.16	31613.8	0.534668
b1000	cbpA	4842.83	18095.8	0.572477	4790.02	16274.1	0.53116
b1001	yccE	43.3886	136.939	0.499152	24.0278	40.2418	0.223964
b1002	agp	4099.99	2462.04	-0.221489	3758.57	1956.92	-0.283448
b1003	yccJ	6302.42	34223.6	0.734819	6993.67	30588.1	0.640847
b1004	wrbA	3540.93	20397.8	0.760466	3028.77	15155.4	0.699302
b1005	NA	117.835	336.048	0.455127	112.096	277.267	0.393309
b1006	rutG	424.504	198.365	-0.330416	433.495	271.091	-0.203869
b1007	rutF	261.678	301.978	0.0622089	303.505	271.613	-0.0482157
b1008	rutE	255.697	85.2084	-0.477242	175.06	189.409	0.0342148
b1009	rutD	126.401	19.3591	-0.814863	121.024	40.7387	-0.472865
b1010	rutC	269.378	540.982	0.302821	214.26	207.126	-0.0147069
b1011	rutB	2637.43	3716.1	0.148906	3452.28	2109.66	-0.213893
b1012	rutA	67.5175	49.4205	-0.135509	81.9897	81.4219	-0.00301814
b1013	rutR	823.019	643.794	-0.106663	708.458	589.355	-0.0799373
b1014	putA	3050.04	2749.59	-0.0450377	4897.44	4204.4	-0.0662643
b1015	putP	1720.5	1413.7	-0.0852958	1565.66	1462.55	-0.029587
b1017	NA	64.7526	75.1272	0.0645397	99.2536	71.391	-0.143103
b1018	efeO	193.415	172.253	-0.050322	210.668	266.413	0.101957
b1019	efeB	213.538	90.2749	-0.373909	192.071	209.367	0.0374447
b1020	phoH	356.49	52.4634	-0.83219	341.287	61.301	-0.745653
b1021	pgaD	293.956	324.481	0.0429069	296.505	359.924	0.0841779
b1022	pgaC	366.889	328.59	-0.0478802	239.721	346.378	0.159844
b1023	pgaB	103.082	50.9868	-0.305726	74.743	89.7117	0.0792788
b1024	pgaA	1018.62	578.503	-0.245709	673.134	565.87	-0.0753851
b1025	ycdT	612.48	300.52	-0.309218	551.781	206.834	-0.426144
b1028	ymdE	18.7026	35.8996	0.283187	26.0183	107.352	0.615531
b1029	ycdU	52.5018	84.3131	0.20572	50.5704	55.2231	0.038224
b1030	NA	41.4128	89.0956	0.332721	34.9929	14.5568	-0.380915
b1031	NA	18.2783	14.9283	-0.0879264	16.9066	15.5586	0
b1033	ghrA	4320.07	4439.05	0.0117989	5176.93	6145.5	0.0744849
b1034	ycdX	2889.51	2367.12	-0.0866039	2715.41	2545.88	-0.0279992
b1035	ycdY	4568.29	3812.21	-0.0785761	4197.75	4123.16	-0.00778664
b1036	ycdZ	3215.33	3889.77	0.0826985	2823.7	2993.11	0.0253038
b1037	csgG	485.018	863.854	0.250683	697.193	987.912	0.151366
b1038	csgF	229.406	264.875	0.0624368	194.029	154.484	-0.0989834
b1039	csgE	21.9965	36.5544	0.220585	48.8931	16.039	-0.484071
b1040	csgD	72.326	129.244	0.252116	60.1335	110.874	0.265714
b1041	csgB	190.076	205.451	0.0337805	126.637	133.731	0.0236713
b1042	csgA	329.084	307.665	-0.0292291	239.179	301.091	0.0999763
b1043	csgC	476.725	221.553	-0.33279	425.575	253.349	-0.225257
b1044	ymdA	106.918	116.19	0.0361175	47.9487	98.0739	0.310777
b1045	ymdB	3041.76	2598.47	-0.0684078	3317.79	3376.95	0.00767552
b1046	ymdC	479.444	460.15	-0.0178377	421.782	410.072	-0.0122282
b1047	mdoC	427.543	310.257	-0.139258	425.343	401.119	-0.0254664
b1048	mdoG	6710.66	7029.62	0.0201668	6399.82	7836.44	0.0879505
b1049	mdoH	4219.25	6328.4	0.176059	4472.11	8840.18	0.295948
b1050	yceK	448.171	1697.86	0.578458	328.22	635.156	0.286715
b1051	msyB	3728.32	11161.3	0.476201	3540.97	9169.75	0.413235
b1053	mdtG	597.763	380.354	-0.196341	434.128	438.735	0.00458503
b1054	lpxL	6029.96	5759.82	-0.0199058	7378.9	7880.84	0.028581
b1055	yceA	1216.32	1279.65	0.022045	975.927	717.449	-0.133627
b1056	yceI	735.535	653.804	-0.0511556	570.01	669.487	0.0698601
b1057	yceJ	179.931	184.492	0.0108722	154.208	162.976	0.0240166
b1059	solA	1116.2	1433.54	0.108668	1097.85	1618.17	0.168481
b1060	bssS	10537.4	6504.32	-0.209531	7707	4553.08	-0.22858
b1061	dinI	1161.64	1195.43	0.0124524	979.053	1095.18	0.048679
b1062	pyrC	576.345	821.702	0.154031	687.193	1170.94	0.231455
b1063	yceB	3419.76	3004.9	-0.0561663	3982.25	3523.56	-0.0531474
b1064	grxB	11028.5	8784.41	-0.0988041	9033.82	8402.59	-0.0314583
b1065	mdtH	1617.46	1214.4	-0.124474	1647.65	1287.08	-0.107261
b1066	rimJ	5521.09	3616.96	-0.183681	4732.95	3229.1	-0.16605
b1067	yceH	2648.77	1773.71	-0.174161	2486.78	1647.89	-0.178707
b1068	yceM	16265.3	6641.4	-0.389002	16969	7991.1	-0.32705
b1069	yceN	868.544	666.456	-0.11502	757.297	561	-0.130303
b1070	flgN	79023.8	38109.3	-0.316727	67572	36930	-0.262387
b1071	flgM	132575	64216.2	-0.314817	121760	71347.4	-0.232126
b1072	flgA	67661.9	40644	-0.221348	56123	38480.2	-0.163904
b1073	flgB	117209	90674.4	-0.111477	94189.9	79832.4	-0.0718254
b1074	flgC	349806	192120	-0.260255	302447	195210	-0.190148
b1075	flgD	468650	252901	-0.267899	441390	222585	-0.297326
b1076	flgE	307171	211469	-0.162134	313936	194122	-0.208766
b1077	flgF	423367	265790	-0.202179	376562	263040	-0.155815
b1078	flgG	149863	111836	-0.127115	160461	129218	-0.094047
b1079	flgH	26164.9	23968.7	-0.0380758	27644	25357.4	-0.0374954
b1080	flgI	48183.5	38335	-0.0993024	41635.1	34992.3	-0.0754869
b1081	flgJ	19805.3	15532.2	-0.10555	17075.2	12637.3	-0.130713
b1082	flgK	151614	87564.4	-0.238413	138310	91485.6	-0.179501
b1083	flgL	83986.3	46364.9	-0.258019	61309.5	38294.8	-0.204388
b1084	rne	5114.15	3823.29	-0.126337	4404.72	3860.15	-0.0573147
b1085	yceQ	334.858	567.911	0.22942	344.572	403.88	0.0689716
b1086	rluC	1021.15	1112.69	0.0372863	1043.96	1199.22	0.0602137
b1087	yceF	962.992	1027.88	0.028321	770.167	944.665	0.0886928
b1088	yceD	47983.2	56563.6	0.071448	42230.4	53220.2	0.100451
b1089	rpmF	71016.9	95270.1	0.127595	62409	86168.6	0.140102
b1090	plsX	3724.91	4320.61	0.0644302	3595.47	4967.56	0.140388
b1091	fabH	54406.8	53554	-0.00686112	56653.6	59758.4	0.0231718
b1092	fabD	43179.8	42768.3	-0.0041593	43431.6	43217.9	-0.0021426
b1093	fabG	27480.9	42994.4	0.194381	28423.8	42526.8	0.17498
b1094	acpP	96009.9	108432	0.052843	90482.7	102608	0.0546162
b1095	fabF	7391.98	14216	0.284015	7753.8	14579.2	0.274219
b1096	pabC	1037.04	764.268	-0.132551	772.377	648.676	-0.0758014
b1097	yceG	3189.75	2842.03	-0.0501277	1944.9	1450.43	-0.127401
b1098	tmk	4085.07	3368.09	-0.0838161	4216.99	3587.62	-0.0701959
b1099	holB	4453.02	4625.13	0.0164692	3622.65	3524.07	-0.0119809
b1100	ycfH	784.558	1319.41	0.225756	683.785	1009.93	0.16937
b1101	ptsG	7439.12	5701.14	-0.11556	7593.85	4517.77	-0.225538
b1102	fhuE	228.264	165.394	-0.139917	236.188	89.7272	-0.420333
b1103	hinT	11560.8	13308.6	0.0611447	10478	13847.4	0.121088
b1104	ycfL	11987.4	14583.5	0.0851388	11141.6	14747.2	0.121762
b1105	ycfM	24631.5	31561.6	0.107668	15515.4	19635.2	0.102272
b1106	thiK	10536.4	11418.9	0.0349291	10610.3	10309.6	-0.0124854
b1107	nagZ	4615.89	4058.81	-0.0558566	3494.31	3126.23	-0.048341
b1108	ycfP	15094.6	14060.4	-0.0308237	13198.8	12500.8	-0.0235955
b1109	ndh	125683	30074.3	-0.62108	89339.2	30065.1	-0.472979
b1110	ycfJ	1484.82	492.96	-0.478862	1226.39	513.649	-0.377964
b1111	ycfQ	3968.86	2467.93	-0.206333	3466.18	2398.62	-0.15989
b1112	bhsA	2053.31	829.045	-0.393876	537.789	590.076	0.0402963
b1113	ycfS	394.006	545.558	0.141338	283.123	643.299	0.356438
b1114	mfd	524.464	482.987	-0.0357808	448.918	577.422	0.109327
b1115	ycfT	150.271	192.075	0.106595	115.091	168.782	0.166287
b1116	lolC	2524.05	2495.26	-0.00498187	2297.42	3088.97	0.128573
b1117	lolD	5192.68	5270.24	0.00643922	4894.61	5487.53	0.0496585
b1118	lolE	3039.72	2486.32	-0.0872766	2694.98	2253.25	-0.0777469
b1119	nagK	6777.15	5344.05	-0.103177	6920.38	5912.31	-0.0683728
b1120	cobB	4348.51	4298.4	-0.00503364	4513.16	5737	0.104205
b1121	ycfZ	13.2327	14.6564	0	16.4956	15.1313	0
b1122	ymfA	167.893	146.637	-0.0587876	173.64	228.53	0.119295
b1123	potD	4353.92	5270.71	0.0829887	4265.54	5640.49	0.121343
b1124	potC	2304.08	2796.36	0.0840954	1786.1	2593.37	0.161958
b1125	potB	2241.59	2342.72	0.0191644	2060.55	2879.43	0.145324
b1126	potA	5928.79	5075.66	-0.0674735	9529.52	10775	0.0533443
b1127	pepT	1217.59	1324.14	0.036433	1029.13	956.614	-0.0317318
b1128	ycfD	2389.01	2027.07	-0.0713483	2430.43	2032.38	-0.0776786
b1129	phoQ	4085.41	2910.12	-0.147324	4411.97	3145.18	-0.146987
b1130	phoP	3888.44	2799.04	-0.142767	5603.46	3666.07	-0.184256
b1131	purB	2851.79	7283.46	0.40722	3181.47	7519.95	0.373588
b1132	hflD	12928.3	17974.9	0.143125	13381.3	19832.5	0.170879
b1133	mnmA	12598.2	13166	0.0191469	13247	14987.4	0.0536068
b1134	nudJ	2381.06	2386.07	0.000912402	2323.7	2867.46	0.0913174
b1135	rluE	1809.33	1860.63	0.0121437	1710.16	2025.8	0.0735595
b1136	icd	46962.3	31002.4	-0.180354	43911.3	31822.1	-0.139847
b1137	ymfD	225.053	262.076	0.0661435	176.552	218.605	0.0927883
b1138	ymfE	986.112	497.171	-0.297421	811.688	512.607	-0.199604
b1139	lit	517.612	499.01	-0.0158947	391.037	557.496	0.154024
b1140	intE	113.848	62.985	-0.257088	130.831	67.2625	-0.288939
b1141	xisE	634.807	550.032	-0.0622537	608.868	721.771	0.0738759
b1142	NA	16.6506	14.8727	-0.0490419	17.9985	17.2379	0
b1143	ymfI	2480.29	2093.09	-0.0737149	1898.26	1668.19	-0.0561101
b1144	ymfJ	134.54	104.699	-0.108907	75.4154	82.3047	0.0379646
b1145	ymfK	1676.13	1485.88	-0.0523237	1559.48	1386.34	-0.051108
b1146	ymfT	65.5568	32.4493	-0.305413	37.5571	17.9105	-0.321585
b1146	ymfT	126.262	291.859	0.3639	123.66	288.943	0.368582
b1147	ymfL	44.4226	19.3331	-0.361303	30.229	15.5567	-0.288506
b1148	ymfM	271.472	240.709	-0.0522329	425.585	516.197	0.0838295
b1149	ymfN	159.911	122.994	-0.113994	177.555	124.438	-0.154378
b1150	ymfR	503947	352065	-0.155762	505048	394178	-0.107641
b1151	ymfO	64.4136	105.922	0.21601	20.051	70.6214	0.546801
b1152	ymfP	85.8336	71.3002	-0.0805663	92.5064	91.2218	-0.00607328
b1153	ymfQ	71.7474	60.2067	-0.0761608	58.5411	82.3885	0.148406
b1154	ycfK	48.6679	33.1395	-0.166897	56.702	28.7356	-0.295178
b1155	ymfS	100.777	34.1435	-0.470053	71.1639	93.7371	0.119652
b1156	tfaE	77.6789	90.3615	0.0656806	279.168	176.449	-0.199246
b1157	stfE	72.4802	41.8811	-0.238201	186.885	132.132	-0.150567
b1158	pinE	122.723	194.15	0.199211	365.273	480.393	0.118979
b1159	mcrA	42.3942	14.9401	-0.452955	18.8268	17.8689	0
b1160	elbA	13.6907	14.618	0	233.559	305.894	0.117175
b1161	ycgX	140.636	28.1919	-0.697971	104.275	16.4441	-0.802168
b1162	ycgE	2031.92	1574.64	-0.110727	1752.68	1276.15	-0.137802
b1163	ycgF	168.554	40.676	-0.6174	184.591	81.815	-0.353378
b1164	ycgZ	880.45	1326.38	0.177961	1270.39	1567.35	0.091231
b1165	ymgA	104.893	37.5242	-0.446436	139.471	70.4836	-0.296397
b1166	ariR	522.207	899.785	0.236296	581.213	566.692	-0.0109879
b1167	ymgC	195.301	246.025	0.100273	255.434	296.202	0.0643097
b1168	ycgG	11.1219	12.2628	0	15.7197	14.7831	0
b1169	NA	73.7438	29.406	-0.39929	83.7326	16.4409	-0.706969
b1170	NA	229.166	244.526	0.028176	184.252	165.024	-0.0478656
b1171	ymgD	542.998	923.889	0.230821	485.575	688.195	0.151455
b1172	ymgG	70697.4	58620.4	-0.0813551	90731.1	75023.5	-0.0825587
b1173	NA	199.304	120.963	-0.216865	171.788	154.504	-0.0460527
b1174	minE	31110.3	25796.7	-0.081339	24284.3	19915.5	-0.0861343
b1175	minD	6685.69	7431.07	0.045905	6299.64	6833.07	0.0353003
b1176	minC	8622.27	5900.43	-0.164738	7226.89	5436.78	-0.123609
b1177	ycgJ	2643.8	3260.95	0.0911147	2315.15	2835.28	0.0880174
b1178	ycgK	5472.31	4667.12	-0.0691222	5681.75	4447.27	-0.106388
b1179	ycgL	5500.41	5077.32	-0.0347602	3519.57	3295.63	-0.0285518
b1180	ycgM	3064.74	2754.97	-0.0462782	2032.02	1381.7	-0.167512
b1181	ycgN	535.325	508.223	-0.0225632	382.037	381.619	-0.000476015
b1182	hlyE	81.5129	137.73	0.227803	88.7143	99.8127	0.0511923
b1183	umuD	882.206	814.237	-0.0348192	730.136	991.195	0.132756
b1184	umuC	344.625	330.71	-0.0178991	349.568	283.537	-0.0909209
b1185	dsbB	2884.71	3357.26	0.0658834	2550.95	3564.84	0.145337
b1186	nhaB	5805.4	4898.83	-0.0737393	5921.68	5411.49	-0.0391286
b1187	fadR	3506.92	3057.52	-0.0595566	2776.29	2843.37	0.0103678
b1188	ycgB	6618.34	8475.83	0.107433	7521.41	8971.94	0.0765867
b1189	dadA	4183.24	849.909	-0.69214	3981.58	789.171	-0.702884
b1190	dadX	1751.68	623.708	-0.448474	1403.45	490.123	-0.456891
b1191	cvrA	12631	11311.9	-0.0479023	14567.6	13393	-0.0365088
b1192	ldcA	1840.59	1754.59	-0.0207817	2086.15	2019.86	-0.0140251
b1193	emtA	1151.15	1471.73	0.106697	1138.39	1555.19	0.135493
b1194	ycgR	44423.7	16362.5	-0.433765	34130.4	17812.9	-0.282407
b1195	ymgE	68.3611	135.767	0.297984	29.7645	114.777	0.586155
b1196	ycgY	37.494	15.5581	-0.382005	35.439	67.5336	0.280038
b1197	treA	1870.07	4024.7	0.332875	1653.32	3056.7	0.266895
b1198	dhaM	8515.84	2951.57	-0.460174	8842.07	2196.76	-0.604771
b1199	dhaL	3408.85	1415.76	-0.381617	3501	1138.48	-0.487866
b1200	dhaK	29134.6	13379.3	-0.337977	27837.5	8627.38	-0.508752
b1201	dhaR	330.794	183.974	-0.254802	311.04	351.846	0.0535366
b1202	ycgV	279.847	152.012	-0.265045	257.684	141.51	-0.260302
b1203	ychF	4613.2	6098.98	0.121255	4854.83	6411.76	0.120803
b1204	pth	2137.56	1960.24	-0.037609	1709.86	1635.12	-0.0194097
b1205	ychH	8325.07	4803.67	-0.238814	7909.71	4239.08	-0.270888
b1206	ychM	5343.55	5119.17	-0.0186309	4601.34	4682.54	0.00759704
b1207	prs	26961.7	38833	0.158454	26780.5	43377.4	0.209444
b1208	ispE	3304.25	3164.39	-0.018782	2577	3056.74	0.0741446
b1209	lolB	3058.22	1936.08	-0.198547	5692.25	5513.77	-0.0138354
b1210	hemA	3858.66	3480.82	-0.0447544	3028.98	2550.01	-0.0747548
b1211	prfA	5168.74	4829.31	-0.0294997	4693.62	4053.53	-0.0636743
b1212	prmC	7224.7	6770.91	-0.0281732	6823.86	6293.36	-0.0351474
b1213	ychQ	1379.68	1367.51	-0.00384645	1279.28	1582.99	0.0925126
b1214	ychA	20508.8	12565.5	-0.212759	18482	12890.2	-0.156489
b1215	kdsA	8218.53	8902.04	0.0346953	8706.29	10375.9	0.0761916
b1216	chaA	2140.03	2016.53	-0.0258166	2032.93	2169.95	0.0283266
b1217	chaB	574.747	741.513	0.110642	1017.88	1691.09	0.22047
b1218	chaC	490.982	645.315	0.118706	361.619	462.938	0.107272
b1219	ychN	2789.86	2024.41	-0.139283	2105	1620.8	-0.113523
b1220	ychO	842.611	808.498	-0.0179483	692.931	771.857	0.0468465
b1221	narL	6852.81	10339.8	0.178645	5550.96	7542.69	0.133159
b1222	narX	8637.46	14478.1	0.224326	8389.32	11863.8	0.150498
b1223	narK	4679.39	2619.07	-0.252041	3753.41	3373.12	-0.0463948
b1224	narG	876.973	1501.58	0.233562	1181	1158.13	-0.0084894
b1225	narH	716.262	715.593	-0.000405721	1047.11	849.992	-0.0905785
b1226	narJ	689.426	715.335	0.0160217	673.592	767.64	0.0567608
b1227	narI	221.706	91.8957	-0.382482	173.964	120.951	-0.157852
b1228	ychS	74.3183	104.085	0.146292	60.3114	19.2876	-0.495121
b1232	purU	4499.38	2352.1	-0.281697	3928.85	2258.24	-0.240495
b1233	ychJ	3304.97	1649.56	-0.3018	3515.42	2169.94	-0.20953
b1234	rssA	4602.38	3486.92	-0.120541	5182.17	4422.3	-0.0688629
b1235	rssB	1485.82	1254.49	-0.0734995	1163.13	1140.32	-0.00860075
b1236	galU	7478.7	7840.94	0.0205416	6702.88	6396.14	-0.0203438
b1237	hns	23962.8	36973.6	0.188355	20523	28931.3	0.149127
b1238	tdk	851.045	523.031	-0.211425	500.005	521.277	0.0180944
b1239	NA	72.0329	88.3081	0.0884698	49.777	31.2374	-0.202354
b1240	NA	1882.53	2269.24	0.0811382	1835.02	1900.21	0.0151612
b1241	adhE	31786.8	16982.4	-0.272246	29908.1	16250.4	-0.264924
b1242	ychE	385.41	138.719	-0.443788	332.892	180.598	-0.265591
b1243	oppA	2141.28	801.248	-0.426906	2111.21	764.32	-0.441257
b1244	oppB	494.861	176.26	-0.448328	545.079	185.299	-0.468587
b1245	oppC	334.156	186.613	-0.253007	284.682	235.743	-0.0819208
b1246	oppD	1352.86	700.88	-0.285609	1090.78	659.55	-0.218489
b1247	oppF	522.236	373.779	-0.145251	581.295	485.082	-0.0785813
b1248	yciU	5309.53	5223.64	-0.00708281	5569.63	5639.36	0.00540327
b1249	cls	4256.52	3931.15	-0.034535	4073.88	4172.32	0.0103694
b1250	kch	1792.24	3505.68	0.291377	1679.03	2838.98	0.228105
b1251	yciI	4550.16	7263.82	0.203138	4095.74	3646.7	-0.0504329
b1251	yciI	3202.68	3338.18	0.0179956	2849.47	2167.28	-0.118849
b1252	tonB	669.475	1390.54	0.317449	832.916	1531.72	0.264578
b1253	yciA	1849.9	1348.73	-0.137221	1926.62	1768.15	-0.0372776
b1254	yciB	5196.72	4736.21	-0.0402981	4826.81	5575.99	0.0626616
b1255	yciC	10172.2	8095.92	-0.0991479	9277.25	9238.92	-0.00179835
b1256	ompW	411.156	226.841	-0.258285	364.7	391.755	0.0310788
b1257	yciE	119.203	291.957	0.389032	117.702	277.829	0.372994
b1258	yciF	182.237	394.356	0.335253	225.432	430.254	0.280709
b1259	yciG	93.4488	233.631	0.397956	173.903	165.276	-0.0220983
b1259	yciG	10140.7	11860.9	0.0680486	12645.4	13932.5	0.0420963
b1260	trpA	6034.74	56729	0.973147	3667.64	2204.24	-0.221127
b1261	trpB	5533.73	2191.26	-0.402324	5247.97	2915.42	-0.255289
b1262	trpC	4413.97	1617.53	-0.435976	4393.23	1857.28	-0.373907
b1263	trpD	404.54	457.072	0.0530229	398.917	697.669	0.242767
b1264	trpE	415.035	560.65	0.130607	496.333	447.216	-0.045256
b1266	trpH	2617.44	2386.76	-0.0400684	2458.49	2750.35	0.0487199
b1267	yciO	2139.49	1964.46	-0.0370682	2141.77	2003.37	-0.0290118
b1268	yciQ	1326.9	327.566	-0.60754	268.137	265.549	-0.00421233
b1269	rluB	4057.77	4519.4	0.0467931	3556.45	3929.33	0.0433012
b1270	btuR	7516.67	3953.76	-0.279015	7040.01	4101.93	-0.234585
b1271	yciK	10447.1	5245.83	-0.299183	7034.45	4040.38	-0.240808
b1272	sohB	1770.22	1153.35	-0.186068	1345.71	1093.74	-0.0900375
b1272	sohB	2284.08	1668.96	-0.136264	1657.13	1337.78	-0.0929728
b1272	sohB	1883.6	1257.09	-0.175623	1189.58	943.559	-0.100624
b1272	sohB	2343.28	1708.67	-0.137165	1631.61	1330.66	-0.0885482
b1272	sohB	2712.2	2283.82	-0.0746609	1969.55	1446.42	-0.134072
b1273	yciN	11642.5	9139.49	-0.105124	9791.11	8293.97	-0.0720694
b1274	topA	2406.12	4184.06	0.24028	2256.95	2982.56	0.121068
b1275	cysB	1674.87	962.227	-0.240704	1774.31	1061.39	-0.223153
b1276	acnA	7329.6	3469.31	-0.324837	5960.64	2929.85	-0.308448
b1277	ribA	7677.81	5397.17	-0.153071	7853.36	6506.18	-0.0817299
b1278	pgpB	2847.9	1652.61	-0.236355	2840.96	1614.02	-0.245557
b1279	yciS	7165.03	4912.75	-0.163894	6098.41	4598.01	-0.122646
b1280	yciM	1415.5	1143.64	-0.0926221	1397.51	1038.64	-0.12889
b1281	pyrF	1033.71	1125.18	0.036824	904.396	1292.2	0.154972
b1282	yciH	1547.19	1654.25	0.0290571	1477.82	1840.98	0.0954286
b1283	osmB	810.064	2696.78	0.522326	687.706	1980.96	0.459473
b1284	yciT	8165.89	4201.52	-0.288597	6799.51	4398.98	-0.189126
b1285	gmr	375.313	672.916	0.253567	322.382	617.68	0.282393
b1286	rnb	2977.77	4635.75	0.19223	2753.67	5256.39	0.280776
b1287	yciW	71149	64063.6	-0.0455578	99276.8	85852.1	-0.063097
b1288	fabI	43584.3	60395.8	0.141677	37246.3	62763.4	0.226623
b1289	ycjD	1209.22	838.753	-0.158871	1192.08	791.949	-0.177609
b1290	sapF	548.897	596.287	0.0359649	541.076	513.827	-0.0224415
b1291	sapD	1720.57	1343.24	-0.107521	1696.54	1351.16	-0.0988591
b1292	sapC	2534.82	1880.06	-0.129775	2528.34	2500.1	-0.00487671
b1293	sapB	2170.15	1936.99	-0.0493626	1988.96	2046.61	0.012409
b1294	sapA	2637.56	2718.05	0.0130552	2685.04	2971.98	0.0440954
b1295	ymjA	1271.94	753.445	-0.227414	1632.08	1210.03	-0.129948
b1296	puuP	7866.88	6677.26	-0.0712039	8806.09	6086.04	-0.160449
b1297	puuA	298.121	238.078	-0.097673	318.859	225.791	-0.149893
b1298	puuD	83.7987	67.2872	-0.0953049	33.3065	65.0833	0.29094
b1299	puuR	1982.44	2397.67	0.0825895	2136.03	2148.89	0.00260632
b1300	puuC	235.616	330.715	0.14725	242.678	286.474	0.0720545
b1301	puuB	43.9699	29.3878	-0.174987	43.923	61.1897	0.143986
b1302	puuE	162.156	110.074	-0.168247	201.748	195.187	-0.0143585
b1303	pspF	936.501	533.137	-0.244669	862.109	601.821	-0.156095
b1304	pspA	2175.03	1999.05	-0.0366414	1749.81	1894.4	0.0344797
b1305	pspB	617.489	516.709	-0.0773827	633.96	597.102	-0.0260134
b1306	pspC	1382.2	830.461	-0.221252	2006.16	1160.01	-0.237904
b1307	pspD	976.473	530.635	-0.264865	1136.55	821.478	-0.140991
b1308	pspE	8370.16	5956.26	-0.147761	5964.25	4775.29	-0.0965564
b1308	pspE	7286.11	4878.01	-0.174253	6398.33	4386.95	-0.163904
b1309	ycjM	122.586	126.576	0.0139096	53.5493	87.0433	0.210981
b1310	ycjN	233.355	158.125	-0.169016	137.231	219.851	0.204674
b1311	ycjO	141.679	187.621	0.121976	85.4309	131.238	0.186445
b1312	ycjP	71.2455	72.5847	0.00808713	95.3828	85.8431	-0.0457647
b1313	ycjQ	1121.01	1078.96	-0.0166048	1110.58	1034.08	-0.0309954
b1314	ycjR	170.553	153.617	-0.0454207	130.185	137.239	0.0229161
b1315	ycjS	306.962	186.954	-0.215351	283.585	226.248	-0.0980989
b1316	ycjT	297.181	97.9204	-0.482147	185.769	144.907	-0.107884
b1317	ycjU	192.387	396.382	0.313938	124.973	107.506	-0.065385
b1318	ycjV	123.416	158.867	0.10966	127.225	126.174	-0.00360533
b1319	ompG	13.841	16.3678	0	20.4148	17.1154	0
b1320	ycjW	565.442	352.414	-0.205335	911.805	458.897	-0.298187
b1321	ycjX	2068.79	2237.27	0.0340022	2198.16	2795.22	0.104357
b1322	ycjF	1665.21	1495.94	-0.046556	1605.15	1659.84	0.0145491
b1323	tyrR	15893	13749.2	-0.0629291	12947.5	12783.2	-0.00554795
b1324	tpx	28566.1	19518.9	-0.165396	23974.9	19150.8	-0.0975707
b1325	ycjG	3215.96	2684.24	-0.0784895	3181.91	2781.65	-0.0583863
b1326	mpaA	1196.26	1190.23	-0.00219314	1196.78	986.195	-0.084052
b1327	ycjY	341.498	276.913	-0.091044	406.083	305.755	-0.12324
b1328	ycjZ	440.202	272.388	-0.208464	413.844	339.774	-0.0856458
b1329	mppA	255.984	297.34	0.0650417	279.304	337.648	0.082386
b1330	ynaI	875.177	5165.98	0.771057	696.829	3868.3	0.744395
b1332	ynaJ	135.148	151.787	0.0504249	16.2361	35.6339	0.341383
b1333	uspE	13.0978	14.3392	0	18.3777	17.3931	0
b1334	fnr	22.0378	13.4959	-0.212966	17.3048	14.9954	0
b1335	ogt	13.6888	14.8803	0	19.2225	17.8723	0
b1336	abgT	15.9712	24.8317	0.19167	24.5699	107.529	0.641123
b1337	abgB	14.724	15.1769	0	19.1049	18.1555	0
b1338	abgA	136.39	353.054	0.413058	117.027	170.039	0.162262
b1339	abgR	613.813	201.381	-0.484017	395.439	130.665	-0.48092
b1340	ydaL	589.355	729.321	0.0925419	500.891	516.301	0.0131597
b1341	ydaM	258.205	561.142	0.337108	208.061	502.31	0.382782
b1342	ydaN	3833.31	4275.56	0.0474194	3594.72	3884.55	0.0336746
b1343	dbpA	598.171	899.801	0.177321	423.637	968.118	0.358934
b1344	ttcA	1819.66	1860.25	0.00958218	1758.26	1703.24	-0.0138062
b1345	intR	15.8917	36.2387	0.358001	34.4447	104.796	0.48322
b1346	ydaQ	15.2573	13.2992	-0.059651	21.4051	14.5087	-0.16889
b1347	ydaC	33.6511	35.3647	0.0215701	58.1066	39.7126	-0.165297
b1348	lar	231.324	225.482	-0.0111094	327.411	296.593	-0.0429324
b1349	recT	59.7911	59.4513	-0.00247459	71.59	168.755	0.372405
b1350	recE	569.268	997.734	0.243698	476.534	536.786	0.0517068
b1351	racC	13.2405	14.2017	0	16.2458	15.2322	0
b1352	kilR	20.0403	15.6922	-0.106219	18.4997	17.4495	0
b1353	sieB	47.816	32.3423	-0.169802	51.1257	91.1947	0.25133
b1354	NA	33.2417	35.4218	0.0275874	22.039	20.4952	0
b1355	ydaG	12.9374	15.2991	0	19.556	19.8169	0.00575513
b1356	racR	478.673	627.635	0.117669	712.92	774.679	0.0360809
b1357	ydaS	15.8233	15.8305	0	20.9872	19.5911	0
b1358	ydaT	52.1759	70.8786	0.133045	56.1504	18.0059	-0.493939
b1359	ydaU	13.322	14.7962	0	18.9965	29.9381	0.197549
b1360	ydaV	1279.35	1830.73	0.155635	1819.47	1851.6	0.00760326
b1361	ydaW	32.3753	24.5426	-0.120293	25.7295	45.4696	0.24729
b1362	rzpR	57.8832	162.705	0.448849	64.8809	117.196	0.256797
b1363	trkG	13.7461	14.9627	0	47.8477	58.2098	0.0851347
b1364	NA	2129.25	3456.98	0.210469	3464.28	4381.09	0.101969
b1365	ynaK	47.7913	43.7835	-0.0380376	59.866	36.0015	-0.22086
b1366	ydaY	14.2122	14.6327	0	18.4642	17.9712	0
b1367	NA	13.5949	14.5194	0	18.6194	17.1874	0
b1368	ynaA	11.7876	12.921	0	16.6257	15.4366	0
b1369	NA	26.5849	48.0028	0.256632	18.6879	37.9904	0.308115
b1370	insH	109116	49809.6	-0.340576	98786.8	46943	-0.323128
b1371	NA	61600.5	164854	0.427514	63313.3	69248.3	0.038914
b1371	NA	1870.81	1948.97	0.0177769	1772.22	1161.5	-0.183499
b1372	stfR	24.929	14.6792	-0.230002	39.8372	17.1899	-0.365017
b1373	tfaR	35.0189	44.2512	0.101623	113.07	87.6629	-0.110533
b1374	pinR	96.0212	167.192	0.240848	114.275	125.262	0.0398696
b1375	ynaE	1200.02	662.402	-0.258065	1178.11	703.82	-0.223723
b1376	uspF	6406.94	3550.14	-0.256406	4487.1	3032.09	-0.170223
b1377	ompN	90.3426	85.1967	-0.02547	37.055	34.11	-0.0359641
b1378	ydbK	10442.3	8242.26	-0.10275	9542.61	9068.2	-0.0221463
b1379	hslJ	4062.77	8431.71	0.317093	3327.93	2203.83	-0.178997
b1380	ldhA	8978.96	6286.41	-0.154824	7042.46	4882.77	-0.159059
b1381	ydbH	1407.09	861.36	-0.213136	1220.99	696.434	-0.243832
b1382	ynbE	711.061	356.427	-0.299936	522.001	233.913	-0.348616
b1383	ydbL	859.677	361.151	-0.376647	643.156	306.376	-0.322062
b1384	feaR	192.98	39.5909	-0.687916	126.102	70.1265	-0.254838
b1385	feaB	188.445	89.7081	-0.322352	146.712	199.118	0.132645
b1386	tynA	689.702	890.902	0.111169	173.407	122.532	-0.150817
b1387	maoC	24.576	16.2932	-0.178504	41.5913	17.7273	-0.370361
b1388	paaA	462.456	475.733	0.0122937	116.703	106.655	-0.0391034
b1389	paaB	229.907	159.439	-0.158959	173.863	174.96	0.00273328
b1390	paaC	131.032	208.309	0.201331	135.755	135.069	-0.00220301
b1391	paaD	441.137	486.283	0.0423157	511.587	538.463	0.0222363
b1392	paaE	335.285	493.676	0.168028	282.325	408.403	0.160339
b1393	paaF	311.576	441.442	0.15131	482.622	426.444	-0.0537446
b1394	paaG	324.551	268.636	-0.0821189	282.627	250.386	-0.0526038
b1395	paaH	321.546	317.692	-0.00523712	265.707	347.208	0.116186
b1396	paaI	181.615	109.925	-0.218054	198.308	203.563	0.0113594
b1397	paaJ	373.71	234.844	-0.201756	234.978	246.867	0.0214351
b1398	paaK	328.26	140.541	-0.368417	204.966	138.52	-0.17017
b1399	paaX	1275.86	980.881	-0.114186	899.507	1057.13	0.0701248
b1400	paaY	964.688	824.084	-0.0684153	1056.18	793.889	-0.123979
b1401	NA	506.395	396.203	-0.106572	451.325	426.292	-0.0247822
b1405	NA	793.687	320.2	-0.394228	676.335	505.554	-0.126394
b1406	ydbC	1355.7	1218.07	-0.0464913	1241.05	1292.82	0.0177501
b1407	ydbD	79.4258	30.8778	-0.410316	84.8571	35.7598	-0.375293
b1408	ynbA	155.242	15.34	-1.00519	16.424	25.5614	0.192106
b1409	ynbB	111.713	129.41	0.0638653	111.365	228.415	0.311976
b1410	ynbC	429.299	332.298	-0.111233	373.881	282.101	-0.122329
b1411	ynbD	536.358	185.031	-0.462209	480.601	313.656	-0.18533
b1412	azoR	2422.22	2306.98	-0.0211696	2025.74	1853.77	-0.0385284
b1413	hrpA	1015.15	725.071	-0.14615	715.608	636.575	-0.0508253
b1414	ydcF	1195.74	1169.21	-0.00974248	1218.61	1124.85	-0.0347706
b1415	aldA	9016.47	4504.98	-0.301343	7599.76	2666.74	-0.454819
b1416	NA	15191.3	22104.9	0.162895	14471.8	20150.9	0.143772
b1417	NA	8914.44	13897.3	0.192837	6386.95	9190.34	0.158038
b1418	cybB	3391.64	1593.43	-0.328077	3814.18	2483.67	-0.186307
b1419	ydcA	393.875	243.559	-0.208754	398.405	245.4	-0.210451
b1420	mokB	2755.44	3417.44	0.0935101	1793.1	2089.83	0.0665067
b1420	mokB	3456.73	4641.62	0.128004	2642.18	3925.63	0.171946
b1421	trg	35066.5	13854.1	-0.403314	34110.3	14106.8	-0.383457
b1422	ydcI	1438.52	602.205	-0.378172	1153.32	258.012	-0.650311
b1423	ydcJ	208.691	634.661	0.483038	221.173	488.463	0.344101
b1424	mdoD	660.43	626.288	-0.023053	609.203	737.572	0.0830421
b1425	NA	53.8264	40.6453	-0.121986	53.9036	27.5939	-0.290805
b1426	ydcH	220.196	148.206	-0.171943	150.284	109.183	-0.138758
b1427	rimL	636.29	693.975	0.0376886	734.728	472.929	-0.191331
b1428	ydcK	1777.01	2709.97	0.183275	2240.08	2837.97	0.102745
b1429	tehA	1503.47	817.019	-0.264862	1512.05	1111.37	-0.133707
b1430	tehB	3336.74	1860.97	-0.253582	3020.17	1958.54	-0.188098
b1431	ydcL	450.678	487.177	0.03382	505.756	495.563	-0.00884253
b1432	ydcM	1699.51	1352.56	-0.099167	3314.55	2689.24	-0.0907947
b1433	ydcO	765.614	686.844	-0.0471518	801.367	689.522	-0.0652833
b1434	ydcN	1591.84	1539.6	-0.014491	1725.9	1472.2	-0.0690473
b1435	ydcP	3343.67	3704.17	0.0444672	3427.08	3654.57	0.0279132
b1436	yncJ	649.019	1141.96	0.245392	932.555	1260.59	0.130898
b1437	NA	398.504	555.967	0.144617	348.905	415.807	0.0761841
b1438	ydcQ	758.752	547.067	-0.142059	700.591	635.299	-0.0424861
b1439	ydcR	262.953	118.688	-0.345473	191.264	46.9409	-0.610081
b1440	ydcS	430.11	699.454	0.211179	269.516	534.47	0.297338
b1441	ydcT	443.187	752.971	0.230192	296.972	461.539	0.191493
b1442	ydcU	950.884	1491.08	0.195373	799.282	1187.79	0.172041
b1443	ydcV	737.186	1675.63	0.356602	628.328	1446.72	0.362198
b1444	ydcW	2462.52	5611.11	0.357669	1524.76	4411.05	0.46134
b1445	ydcX	749.933	369.823	-0.307028	439.535	341.375	-0.109761
b1445	ydcX	519.656	314.989	-0.217421	371.191	264.327	-0.147455
b1446	ydcY	2803.45	1771.91	-0.199252	2846.95	1681.08	-0.228792
b1447	ydcZ	1496.52	1194.88	-0.0977577	1320.49	1362.82	0.0137031
b1448	yncA	2933.12	1986.59	-0.169221	2662.6	2222.62	-0.0784412
b1449	yncB	2630.01	3933.57	0.17483	2434.05	3822.74	0.196044
b1450	yncC	162.845	499.008	0.486332	143.956	281.139	0.290692
b1451	yncD	287.494	94.1374	-0.484867	275.324	108.484	-0.404479
b1452	yncE	492.17	378.762	-0.113748	533.5	436.024	-0.0876237
b1453	ansP	364.865	328.543	-0.045539	273.579	446.933	0.213159
b1454	yncG	79.6403	127.024	0.202752	62.0503	120.831	0.289435
b1455	yncH	13.4009	20.8859	0.192718	16.9015	15.5321	0
b1456	rhsE	50.8432	120.565	0.374989	85.7293	72.5158	-0.0726969
b1457	ydcD	250.645	85.3888	-0.467658	200.398	97.929	-0.310982
b1458	NA	253.455	382.971	0.179265	314.007	266.401	-0.0714036
b1459	yncI	187.708	224.018	0.0767998	193.241	200.321	0.0156279
b1460	ydcC	64.5252	34.6197	-0.270406	46.9451	17.4484	-0.429836
b1461	pptA	630.021	604.617	-0.0178744	382.409	431.418	0.0523693
b1462	yddH	51.0669	41.6521	-0.0885025	18.3607	36.6569	0.300266
b1463	nhoA	485.833	525.585	0.0341562	333.892	459.424	0.138607
b1464	yddE	1525.51	1313.67	-0.0649291	1565.83	1606.86	0.0112336
b1465	narV	275.527	333.454	0.0828708	193.87	293.344	0.179867
b1466	narW	244.232	305.733	0.0975397	186.814	218.7	0.0684391
b1467	narY	434.122	591.038	0.134004	333.35	463.192	0.14286
b1468	narZ	585.764	703.028	0.0792497	473.782	602.66	0.104494
b1469	narU	145.287	452.256	0.493157	104.15	344.887	0.520018
b1470	yddJ	66.211	123.822	0.271867	112.218	55.8173	-0.303292
b1470	yddJ	41.1855	133.447	0.510564	83.4523	219.408	0.419814
b1470	yddJ	72.817	67.3634	-0.0338087	118.231	110.607	-0.028951
b1470	yddJ	38.9065	47.497	0.0866442	94.8886	89.0887	-0.0273915
b1470	yddJ	50.0822	55.8592	0.047411	37.7221	64.3296	0.231816
b1471	yddK	1751.89	577.398	-0.48203	58.3422	110.494	0.277355
b1472	yddL	13.4696	18.8032	0.144877	16.3898	15.526	0
b1473	yddG	284.456	202.571	-0.147436	221.285	192.741	-0.0599761
b1474	fdnG	472.093	346.01	-0.13494	416.471	436.677	0.020575
b1475	fdnH	291.909	104.398	-0.446554	140.694	168.593	0.0785644
b1476	fdnI	254.618	173.234	-0.167255	141.483	154.103	0.0371048
b1477	yddM	3285.98	1784.88	-0.265056	2435.91	1399.95	-0.240549
b1477	yddM	2524.97	2490.54	-0.00596251	3407.68	2963.23	-0.0606931
b1478	adhP	1987.18	4189.84	0.32396	1587.49	3506.67	0.344183
b1479	maeA	11199.1	17128.8	0.184545	12109.5	16600.5	0.136992
b1481	bdm	18.974	55.8894	0.46917	60.9036	89.9637	0.169425
b1482	osmC	4217.85	16005.5	0.579178	4227.08	11687.6	0.441684
b1483	ddpF	78.0891	100.462	0.10941	50.6787	34.9673	-0.161164
b1484	ddpD	407.412	234.343	-0.240181	365.456	223.092	-0.214351
b1485	ddpC	130.978	129.621	-0.00452529	139.485	156.901	0.0510983
b1486	ddpB	290.369	231.604	-0.0982038	218.779	340.106	0.191609
b1487	ddpA	116.681	101.673	-0.0597952	191.164	111.828	-0.232857
b1488	ddpX	48.8815	15.8973	-0.487822	65.1458	45.7675	-0.153329
b1489	dos	263.133	474.707	0.25625	169.769	185.345	0.0381217
b1490	yddV	226.46	260.63	0.061032	301.923	339.998	0.0515815
b1491	yddW	893.847	914.053	0.00970798	953.473	1256	0.119681
b1492	gadC	528.487	79542.4	2.17756	439.642	59963.7	2.13479
b1493	gadB	1681.98	283357	2.22651	1058.7	175372	2.21919
b1494	pqqL	49.4618	16.0513	-0.488759	27.2025	16.4852	-0.217514
b1495	yddB	89.2547	32.9892	-0.432259	41.0182	63.1747	0.187566
b1496	yddA	30.1274	56.9413	0.276467	62.0065	104.246	0.225623
b1497	ydeM	381.929	101.55	-0.575301	267.327	68.0726	-0.59407
b1498	ydeN	3359.17	708.84	-0.675684	2745.39	836.868	-0.515947
b1499	ydeO	895.389	37072.3	1.61704	693.259	34823.9	1.70098
b1500	yneN	17.5519	17.7228	0	21.9611	19.7139	0
b1501	ydeP	290.867	217.539	-0.126157	313.664	242.2	-0.112291
b1502	ydeQ	63.2977	30.0027	-0.324227	20.2869	14.7678	-0.137898
b1503	ydeR	30.931	51.4871	0.221304	77.3119	55.4231	-0.144556
b1504	ydeS	654.344	168.149	-0.590112	23.8348	20.9218	0
b1505	ydeT	234.069	318.052	0.133154	265.968	457.48	0.235543
b1506	yneL	53.7932	40.2193	-0.126293	38.7341	18.2324	-0.327251
b1507	hipA	1281.94	885.088	-0.16088	1831.46	1421.84	-0.109947
b1508	hipB	601.912	516.661	-0.0663269	562.148	615.646	0.0394809
b1509	ydeU	499.192	342.743	-0.163299	633.428	362.454	-0.242444
b1510	ydeK	1792.55	827.264	-0.335827	2519.19	1344.9	-0.272571
b1511	lsrK	708.29	732.415	0.0145461	690.942	663.235	-0.0177741
b1512	lsrR	541.436	266.919	-0.307167	518.494	284.043	-0.26136
b1513	lsrA	482.548	429.858	-0.0502163	784.732	726.562	-0.0334493
b1514	lsrC	122.451	145.215	0.0740479	99.7577	123.294	0.0919947
b1515	lsrD	106.831	124.922	0.0679412	98.7829	107.762	0.0377846
b1516	lsrB	947.596	756.403	-0.0978698	703.727	660.185	-0.0277383
b1517	lsrF	1243.68	782.864	-0.201021	1102.93	715.519	-0.187926
b1518	lsrG	523.324	307.707	-0.230633	408.371	285.112	-0.156039
b1519	tam	1967	4102.4	0.319235	1825.6	4039.26	0.344896
b1520	yneE	394.433	406.974	0.0135925	4593.54	4608.96	0.00145514
b1521	uxaB	91.5988	78.5482	-0.0667532	71.9812	71.0806	-0.00546822
b1522	yneF	271.309	114.389	-0.375081	118.345	145.954	0.0910663
b1523	yneG	1273.78	1417.54	0.0464407	1281.57	1347.96	0.0219319
b1524	yneH	2423.72	1798.12	-0.129666	2256.93	1867.58	-0.0822395
b1525	sad	2454.68	1432.84	-0.233797	1830.49	1327.1	-0.139662
b1526	yneJ	2742.13	3481.34	0.103658	3640.9	4496.69	0.0916836
b1527	yneK	198.482	160.299	-0.0927883	273.759	311.054	0.0554673
b1528	ydeA	320.872	184.327	-0.240744	316.707	350.621	0.0441809
b1529	marC	924.061	1235.65	0.126193	860.318	1386.44	0.207243
b1530	marR	4725.22	5620.73	0.0753703	3988.94	4444.62	0.0469772
b1531	marA	2425.81	2860.18	0.0715363	2375.61	2925.12	0.0903671
b1532	marB	1557.24	1862.35	0.077706	1300.71	1408.97	0.0347214
b1533	eamA	795.147	422.03	-0.275104	644.377	484.554	-0.123798
b1534	ydeE	1146.1	495.011	-0.364605	1131.66	521.611	-0.336369
b1535	ydeH	702.928	1062.83	0.179553	557.656	502.571	-0.0451688
b1536	ydeI	311.044	654.245	0.322918	263.586	528.676	0.302267
b1537	ydeJ	46.7293	100.74	0.333614	19.5968	120.795	0.789862
b1538	dcp	5703.73	6662.9	0.0675047	4758.14	6619.61	0.143396
b1539	ydfG	7668.45	6702.01	-0.0585023	7319.05	6982.18	-0.0204636
b1540	ydfH	7112.74	4936.93	-0.158579	6416.61	4520.33	-0.152135
b1541	ydfZ	808.543	619.99	-0.115319	811.373	625.029	-0.11332
b1542	ydfI	88.008	29.3876	-0.476358	70.4441	32.3578	-0.337866
b1543	NA	26.6618	14.7478	-0.257162	54.4439	17.6958	-0.48808
b1547	ydfN	24.6847	25.4995	0.0141032	26.8702	22.5462	-0.0761983
b1549	ydfO	13.3477	53.3247	0.601523	34.531	49.5576	0.156901
b1550	gnsB	1387.15	3673.09	0.422907	1192.48	2222.63	0.270418
b1551	ynfN	203.337	135.943	-0.174861	69.3542	59.3449	-0.0676887
b1552	cspI	1433.63	924.344	-0.190604	1224.52	787.633	-0.191643
b1553	ydfP	66.3407	58.5106	-0.0545456	71.1884	48.0394	-0.170812
b1554	arrQ	186.253	97.8582	-0.279506	119.883	99.1693	-0.0823807
b1555	ydfR	126.387	119.358	-0.0248524	173.578	90.7087	-0.281846
b1556	essQ	40.7296	34.0125	-0.0782707	64.7058	100.052	0.189283
b1556	essQ	24.6285	17.5371	-0.147482	19.6726	18.5901	0
b1557	cspB	11833.8	6812.27	-0.23983	10389.6	4498.63	-0.363517
b1558	cspF	1466.42	713.523	-0.312849	1408.09	503.151	-0.446932
b1559	quuQ	385.478	369.927	-0.0178839	355.669	351.048	-0.00567932
b1560	ydfU	90.9353	204.82	0.352639	117.617	151	0.108507
b1561	rem	328.538	308.453	-0.0273975	517.599	454.845	-0.0561303
b1562	hokD	4098.64	2470.96	-0.219774	3833.28	2561.92	-0.175005
b1563	relE	2096.12	1328.36	-0.198099	1817.21	1496.68	-0.0842762
b1564	relB	3001.08	2329.47	-0.110021	2839.04	2109.78	-0.128935
b1565	ydfV	141.426	131.044	-0.0331119	60.956	34.6191	-0.245701
b1566	flxA	27980.5	17213.5	-0.210986	24442	16381.8	-0.173775
b1567	ydfW	642.657	505.989	-0.103839	534.436	242.826	-0.3426
b1568	ydfX	1233.5	4704.62	0.581385	832.122	582.565	-0.154842
b1569	dicC	56.052	32.3919	-0.238154	376.518	539.9	0.156527
b1570	dicA	4482.85	3853.44	-0.0657059	3523.09	3111.6	-0.0539398
b1571	ydfA	1048.73	1365.67	0.114683	1339.96	1060.44	-0.101606
b1572	ydfB	92.7986	18.3749	-0.703317	63.5602	50.6029	-0.0990098
b1573	rzpQ	201.194	176.393	-0.0571339	177.701	178.654	0.00232122
b1575	dicB	16.8007	17.6117	0	21.6496	19.5329	0
b1576	ydfD	43.0735	19.1698	-0.351592	44.3823	16.2008	-0.437673
b1577	ydfE	88.9812	88.9933	5.88626e-05	81.6262	36.3584	-0.351225
b1579	intQ	277.819	173.919	-0.203415	207.26	153.927	-0.129199
b1580	rspB	50.1099	93.611	0.271404	99.5953	84.8324	-0.069677
b1581	rspA	106174	552962	0.716679	30132	19509.3	-0.188786
b1582	ynfA	226.071	247.111	0.0386459	213.839	240.263	0.0506005
b1583	ynfB	32004.1	15604.2	-0.311964	29253.3	14569.8	-0.302722
b1584	speG	2328.84	1482.79	-0.196062	2122.83	1576.12	-0.129326
b1585	ynfC	628.082	487.563	-0.109986	564.015	408.452	-0.14015
b1586	ynfD	6412.37	6546.33	0.00897967	6416.16	7605.93	0.073877
b1587	ynfE	109.03	66.5254	-0.214557	67.215	162.036	0.382144
b1588	ynfF	122.134	167.864	0.13812	98.1698	188.453	0.283225
b1589	ynfG	445.527	335.21	-0.123557	408.909	431.842	0.0236982
b1590	ynfH	1300.43	1003.49	-0.112577	1145.63	1156.49	0.00409865
b1591	dmsD	1848.59	1755.34	-0.0224812	2101.19	1675.29	-0.0983767
b1592	clcB	478.996	519.808	0.0355115	313.063	378.182	0.0820695
b1593	ynfK	1022.33	699.422	-0.164852	1413.11	597.856	-0.373579
b1594	dgsA	6515.09	5200.28	-0.0978941	7598.52	4717.57	-0.207011
b1595	ynfL	9908	12880.6	0.113949	13347.3	10536.5	-0.102695
b1596	ynfM	2482.79	3285.15	0.121615	2847.82	3901.07	0.136671
b1597	asr	407.635	544.902	0.126046	348.968	348.134	-0.00104013
b1598	ydgD	942.377	1268.37	0.12902	866.072	953.921	0.0419585
b1599	mdtI	244.516	114.655	-0.328915	242.246	186.424	-0.113754
b1600	mdtJ	3615.68	4409.17	0.0861672	4199.51	4827.8	0.0605505
b1601	tqsA	190.736	225.239	0.0722119	199.723	291.425	0.164098
b1602	pntB	23020.4	28233.5	0.0886518	21940.4	27718.4	0.101523
b1603	pntA	17122.1	22431.8	0.117308	16102.6	23995.2	0.173228
b1604	ydgH	3262.25	5690.2	0.241611	3693.21	6870.4	0.269578
b1605	ydgI	1226.91	990.824	-0.0928156	1111.8	998.527	-0.0466661
b1606	folM	730.479	531.521	-0.138087	603.448	551.623	-0.0389972
b1607	ydgC	272.343	212.079	-0.108618	300.445	246.844	-0.0853428
b1608	rstA	2445.15	3290.76	0.12899	2490.37	2879.07	0.0629884
b1609	rstB	3333.68	2899.16	-0.0606515	705.132	1311.66	0.269551
b1610	tus	6215.01	5688.55	-0.0384407	5630.59	4871.49	-0.0628915
b1611	fumC	2772.51	1094.12	-0.403807	2429.42	1108.29	-0.340849
b1612	fumA	3995.04	2059.8	-0.287697	3347.76	2081.76	-0.206324
b1613	manA	16709	12804.5	-0.115587	15469	12293.5	-0.0997869
b1614	ydgA	6222.67	7907.26	0.104049	4817.03	6349.74	0.119976
b1615	uidC	788.139	1167.33	0.170592	449.383	844.189	0.273823
b1616	uidB	868.717	1306.23	0.177141	668.394	1281.07	0.282538
b1617	uidA	8768.09	10785.4	0.089931	5693.5	8508.52	0.174475
b1618	uidR	1585.34	956.131	-0.219606	1676.08	967.169	-0.238793
b1619	hdhA	5024.33	7142.72	0.152786	4208.34	5439.18	0.111423
b1620	malI	1567.01	756.198	-0.316437	1561.93	655.144	-0.377325
b1621	malX	4277.44	4217.81	-0.00609637	3693.79	3521.68	-0.0207229
b1622	malY	3133.26	2213.16	-0.150984	3000.28	2077.61	-0.159599
b1623	add	12138.7	13465.4	0.0450458	10884.4	14531.3	0.1255
b1624	ydgJ	3489.3	2797.52	-0.0959652	3093.25	2528.43	-0.0875652
b1625	cnu	2845.08	5480.88	0.284756	2385.27	4168.24	0.242416
b1626	ydgK	6078.25	8944.62	0.167783	6761.48	8731.35	0.11104
b1627	rsxA	1296.12	1337.32	0.0135902	1299.79	1336.62	0.0121335
b1628	rsxB	869.391	1203.57	0.141257	758.993	1399.68	0.265791
b1629	rsxC	805.186	979.933	0.0853	892.336	1080.28	0.0830086
b1630	rsxD	1154.82	1663.68	0.158556	1160.26	1913.42	0.217256
b1631	rsxG	2117.61	3150.5	0.172533	2113.2	3304.43	0.194155
b1632	rsxE	2959.52	5565.84	0.274309	3631.63	7701.87	0.326495
b1633	nth	460.506	1076.78	0.368891	441.429	1184.3	0.428601
b1634	tppB	3838.27	5297.16	0.139907	2834.62	4420.13	0.19294
b1635	gst	4247.38	1944.21	-0.339377	2810.19	1798.63	-0.193793
b1636	pdxY	4432.48	5725.71	0.111183	4695.19	6688.91	0.153703
b1637	tyrS	5595.91	9631.39	0.235818	5324.49	8285.7	0.192051
b1638	pdxH	9113.34	9600.12	0.0225987	8744.3	9536.67	0.0376716
b1639	ydhA	441.209	282.479	-0.193658	428.308	312.019	-0.137575
b1640	anmK	1480.09	1338.23	-0.0437557	1415.65	1291.84	-0.0397472
b1641	slyB	24037.9	32949.6	0.136953	20076.2	24589.9	0.0880744
b1642	slyA	5052.93	3444.31	-0.16644	4213.02	2482.01	-0.22979
b1643	ydhI	975.186	593.713	-0.215511	831.696	590.339	-0.148863
b1644	ydhJ	351.768	200.624	-0.243874	310.559	237.527	-0.11643
b1644	ydhJ	954.287	348.825	-0.437071	216.123	205.66	-0.0215528
b1644	ydhJ	337.604	249.205	-0.131851	341.903	356.926	0.0186752
b1644	ydhJ	403.519	232.145	-0.240105	366.697	309.093	-0.0742177
b1644	ydhJ	371.565	261.17	-0.153112	344.088	193.826	-0.249257
b1645	ydhK	172.233	102.824	-0.22402	174.735	118.202	-0.169755
b1646	sodC	4200.96	4765.36	0.0547479	4302.14	4211.62	-0.00923603
b1647	ydhF	9206.2	7383.32	-0.0958292	9874.84	9021.66	-0.0392437
b1648	ydhL	340.123	365.08	0.0307528	372.092	370.61	-0.00173324
b1648	ydhL	368.054	361.912	-0.00730813	264.659	305.143	0.0618171
b1649	ydhM	945.912	1310.91	0.141721	941.75	1163.41	0.0917971
b1650	nemA	2698.92	3050.16	0.0531329	2071.47	2656.5	0.108033
b1651	gloA	11712.9	11985.4	0.00999129	8477.67	8046.76	-0.0226559
b1652	rnt	1409.69	1173.69	-0.0795689	1219.21	1254.26	0.0123081
b1653	lhr	930.472	593.774	-0.195082	878.226	693.657	-0.102462
b1654	grxD	8109.25	10139.3	0.0970276	8310.83	11259.9	0.131888
b1655	ydhO	4509.91	2904.79	-0.191054	4524.06	2890.07	-0.194619
b1656	sodB	63427.4	46009	-0.139434	47043.3	38313.7	-0.0891435
b1657	ydhP	649.712	659.757	0.00666307	566.5	497.108	-0.0567486
b1658	purR	1582.62	2697.78	0.23163	1382.88	2687.95	0.288637
b1659	ydhB	1109.13	716.956	-0.18949	823.299	659.977	-0.0960291
b1660	ydhC	1199.83	2501.82	0.319137	1099.96	1726.84	0.195873
b1661	cfa	14894.8	31388.3	0.323734	13424.3	24544.1	0.262055
b1662	ribC	1181.19	1164.09	-0.0063349	810.558	862.095	0.0267709
b1663	mdtK	7579.4	5660.34	-0.126792	7343.79	6935.03	-0.0248718
b1664	ydhQ	3621.18	5640.86	0.192496	3422.05	4532.25	0.122028
b1667	ydhR	2066.06	1512.79	-0.135365	1658.27	1336.97	-0.0935326
b1668	ydhS	465.773	720.783	0.18963	415.519	780.672	0.273878
b1669	ydhT	391.65	405.537	0.0151322	344.898	176.308	-0.291418
b1670	ydhU	513.666	514.854	0.00100381	367.347	355.529	-0.0142014
b1671	ydhX	210.912	126.268	-0.222806	186.452	102.56	-0.259587
b1672	ydhW	343.438	126.717	-0.433015	364.754	251.727	-0.161071
b1673	ydhV	401.876	167.06	-0.38122	229.807	105.121	-0.339672
b1674	ydhY	189.998	168.149	-0.0530556	178.108	237.358	0.124722
b1675	ydhZ	489.535	411.247	-0.0756813	379.162	276.308	-0.137432
b1676	pykF	39042.9	45599.8	0.0674204	30345.5	39751.5	0.117258
b1677	lpp	73390.4	64052.3	-0.0591042	74441.2	62485.1	-0.0760369
b1678	ynhG	7155.13	6997.51	-0.0096742	5500.09	6002.38	0.037954
b1679	sufE	890.716	2021.54	0.355942	644.317	1595.15	0.393701
b1680	sufS	1476.54	3219.38	0.338528	1276.53	3189.1	0.397638
b1681	sufD	1693.63	4262.7	0.400865	1215.02	4225.78	0.541324
b1682	sufC	1532.15	5868.5	0.583226	1815.92	5563.27	0.486233
b1683	sufB	2462.03	8886.46	0.557435	2270.38	7126.48	0.496778
b1684	sufA	374.245	3197.5	0.931653	474.048	2780.2	0.768254
b1684	sufA	474.233	3373.58	0.852099	430.225	2665.47	0.792078
b1684	sufA	450.988	2744.33	0.78427	355.62	2186.3	0.788724
b1684	sufA	409.774	2593.37	0.801321	422.532	2355.07	0.746144
b1684	sufA	414.788	2921.62	0.847797	424.586	2489.84	0.768205
b1685	ydiH	370.815	573.061	0.189044	440.625	582.716	0.121388
b1686	ydiI	2361.42	1239.4	-0.279961	2055.52	1355.54	-0.18081
b1687	ydiJ	2939.35	1763.59	-0.221855	2636.6	1914.38	-0.139015
b1688	ydiK	630.15	819.444	0.114075	542.433	1024.86	0.276318
b1688	ydiK	781.243	876.917	0.0501726	2374.35	3203.59	0.130092
b1688	ydiK	564.149	752.019	0.124835	546.942	869.911	0.201533
b1688	ydiK	593.435	573.567	-0.0147897	516.389	825.342	0.203657
b1688	ydiK	654.115	774.025	0.0731012	413.847	893.613	0.33431
b1689	ydiL	45.777	15.6252	-0.46682	17.3986	38.5044	0.344996
b1690	ydiM	66.7968	202.575	0.481831	44.6631	83.6903	0.272726
b1691	ydiN	26.8763	39.0461	0.162207	16.2313	18.3415	0.0530812
b1692	ydiB	178.634	116.477	-0.185724	151.039	137.521	-0.0407211
b1693	aroD	1684.09	1676.07	-0.00207285	1638.4	1530.17	-0.0296802
b1694	ydiF	48.4007	19.5127	-0.394535	19.3231	21.2476	0.0412343
b1695	ydiO	91.1511	63.5995	-0.156308	110.435	85.7542	-0.109853
b1696	ydiP	235.173	126.312	-0.269944	222.415	73.4544	-0.481145
b1697	ydiQ	499.445	1034.45	0.316221	555.949	584.861	0.0220175
b1697	ydiQ	449.289	1137.23	0.403324	565.197	510.026	-0.0446081
b1697	ydiQ	505.875	962.958	0.279564	538.905	687.051	0.105476
b1697	ydiQ	519.106	1028.28	0.296855	692.113	596.964	-0.0642291
b1697	ydiQ	276.228	468.099	0.22907	458.766	469.256	0.00981868
b1698	ydiR	117.323	80.1153	-0.165669	128.215	105.603	-0.0842613
b1699	ydiS	281.709	184.527	-0.183742	238.631	189.441	-0.100254
b1700	ydiT	1157.9	1721	0.17211	1775.74	1066.61	-0.221374
b1701	fadK	1014.43	1601.14	0.198207	1226.41	1607.17	0.117428
b1702	pps	8414.75	14566.3	0.238308	8276.75	14460.2	0.242314
b1703	ydiA	3003.78	2954.26	-0.00722044	3233.22	3518.9	0.0367713
b1704	aroH	4498.22	4307.12	-0.0188534	4249.44	4560.27	0.0306587
b1705	ydiE	130.836	205.862	0.196848	156.424	56.2685	-0.444037
b1706	ydiU	4598.16	5203.46	0.0537076	4772.26	6940.38	0.16266
b1707	ydiV	3164.74	764.551	-0.616932	2375.62	747.16	-0.502363
b1708	nlpC	2522.02	1532.26	-0.216416	2350.99	1720.18	-0.135677
b1709	btuD	4258.7	3604.65	-0.0724146	3697.53	3931.24	0.0266176
b1710	btuE	3611.39	3874.95	0.0305919	3520.47	3989.34	0.0543014
b1711	btuC	2435.14	1744.49	-0.144857	1966.25	1982.21	0.00351177
b1712	ihfA	8624.88	15264.1	0.247917	7917.78	14572	0.264915
b1713	pheT	5013.9	13417.4	0.427492	4572.41	12888.6	0.450061
b1714	pheS	23292.6	44742.9	0.283505	19298.5	37903	0.293149
b1716	rplT	148098	163753	0.0436405	130876	118677	-0.0424928
b1717	rpmI	144419	140384	-0.0123069	125514	121534	-0.0139956
b1718	infC	99571.2	102180	0.0112314	70929.9	74706.4	0.0225283
b1719	thrS	106207	69505.8	-0.184131	152760	108056	-0.150357
b1720	NA	99.8366	98.8326	-0.00438972	89.0139	51.5615	-0.237132
b1721	NA	14.5321	20.9052	0.157925	19.0119	18.1019	0
b1722	ydiY	199.055	72.6378	-0.43781	154.092	151.896	-0.00623462
b1723	pfkB	1196.96	2338.81	0.290917	954.762	1207.72	0.102072
b1724	ydiZ	1115.01	1842.5	0.218129	1174.46	1745.44	0.172069
b1725	yniA	4742.69	2442.27	-0.288231	3577.03	1922.59	-0.269636
b1726	yniB	1183.17	1058.38	-0.0484042	894.615	874.604	-0.00982447
b1727	yniC	3631.57	3250.28	-0.0481734	3868.89	4055.71	0.020481
b1728	ydjM	1158.95	765.751	-0.179977	1156.47	774.271	-0.174241
b1729	ydjN	1185.73	706.383	-0.224944	1138.7	1008.8	-0.0526049
b1730	ydjO	13.5895	15.058	0	17.6158	16.4116	0
b1731	cedA	1052.84	1234.78	0.069229	1066.74	1446.09	0.132137
b1732	katE	1040.79	6243.37	0.778056	857.752	4514.97	0.721293
b1733	chbG	1642.81	553.069	-0.472808	1621.7	738.569	-0.341579
b1734	chbF	252.547	151.536	-0.221825	177.458	131.129	-0.131397
b1735	chbR	582.059	214.198	-0.434153	725.724	530.915	-0.135746
b1736	chbA	1265.73	490.469	-0.411729	1341.58	572.262	-0.370021
b1737	chbC	565.77	254.029	-0.347757	581.208	259.143	-0.350792
b1738	chbB	994.544	511.777	-0.288543	915.854	567.934	-0.207529
b1739	osmE	3938.65	9969.64	0.403332	3334.82	7956.44	0.377647
b1740	nadE	14893.4	18370.3	0.0911218	14852.6	16506	0.0458396
b1741	cho	2208.32	1430.97	-0.188429	1902.49	981.769	-0.287312
b1742	ves	4708.28	2630.47	-0.252828	4304.21	2863.02	-0.17707
b1743	spy	508.228	803.536	0.198947	318.841	748.229	0.370461
b1743	spy	494.739	506.914	0.0105587	291.863	476.91	0.213256
b1743	spy	527.209	663.633	0.0999452	398.999	526.485	0.120414
b1743	spy	478.833	508.125	0.0257864	304.007	583.183	0.282922
b1743	spy	483.043	572.289	0.0736295	355.677	575.013	0.208622
b1744	astE	21.2794	29.717	0.145046	37.8829	17.7381	-0.329536
b1745	astB	483.765	304.768	-0.200665	408.497	535.225	0.117348
b1746	astD	202.912	82.6835	-0.389889	116.315	116.601	0.00106575
b1747	astA	382.754	187.285	-0.310417	190.003	209.824	0.043095
b1748	astC	47.2725	30.6684	-0.187917	78.4751	50.835	-0.188569
b1749	xthA	2849525	183901	-1.19019	1857.62	2271.86	0.0874257
b1750	ydjX	233.263	77.9321	-0.476129	195.374	73.5032	-0.42456
b1751	ydjY	247.824	118.551	-0.320239	209.867	77.8619	-0.43062
b1752	ydjZ	705.12	672.493	-0.0205751	792.058	956.911	0.0821149
b1753	ynjA	941.05	746.373	-0.100657	789.993	855.773	0.0347356
b1754	ynjB	923.905	1085.29	0.0699165	1263.6	1453.09	0.0606827
b1755	ynjC	419.003	463.839	0.0441506	420.321	481.263	0.0588006
b1756	ynjD	540.637	581.134	0.0313711	473.128	609.903	0.110282
b1757	ynjE	152.949	155.219	0.00639762	195.948	127.931	-0.185164
b1758	ynjF	1345.82	875.596	-0.186683	1330.58	1058	-0.0995551
b1759	nudG	499.66	337.941	-0.169833	383.853	318.712	-0.0807663
b1760	ynjH	5293.98	2401.7	-0.343263	4345.12	3226.56	-0.129262
b1761	gdhA	6176.44	3588.69	-0.235802	6488.92	4599.71	-0.149442
b1762	ynjI	307.351	305.348	-0.00283881	218.76	116.927	-0.272053
b1763	topB	10283.5	6836.07	-0.177336	9734.17	7770.07	-0.0978737
b1764	selD	20375.8	10333.4	-0.294872	18517.1	9166.29	-0.305379
b1765	ydjA	38879.3	12920.4	-0.478444	31890.8	12076.8	-0.421715
b1766	sppA	1584.89	1275.59	-0.0942897	1681.61	1359.62	-0.0923101
b1767	ansA	1185.87	1362.4	0.0602689	1184.38	1959.35	0.21862
b1768	pncA	762.353	1071.6	0.147878	711.715	1455.62	0.310743
b1769	ydjE	254.263	615.587	0.384007	417.618	745.616	0.251736
b1770	ydjF	588.479	282.131	-0.31928	587.067	313.334	-0.27268
b1771	ydjG	354.154	383.512	0.0345876	368.278	465.682	0.101914
b1772	ydjH	449.115	338.943	-0.122232	319.509	371.913	0.0659585
b1773	ydjI	140.534	248.386	0.247346	149.365	239.683	0.205388
b1774	ydjJ	232.054	183.66	-0.101575	250.713	183.041	-0.136627
b1775	ydjK	210.062	215.255	0.0106057	169.032	187.554	0.0451588
b1776	ydjL	489.003	530.999	0.0357823	315.793	318.326	0.00346916
b1777	yeaC	4530.05	1407.25	-0.507731	4497.98	1124.39	-0.602101
b1778	msrB	8568.73	1942.77	-0.644494	8524.22	1893.6	-0.653365
b1779	gapA	236373	281460	0.075819	220859	282809	0.107377
b1780	yeaD	9878.21	12603.2	0.105803	9371.35	13887.2	0.170813
b1781	yeaE	542.481	662.705	0.0869362	361.597	436.412	0.0816726
b1782	mipA	20229.2	33069.2	0.213445	19857.2	38868.5	0.29168
b1783	yeaG	6550.51	10763.6	0.215681	5400.86	8861.76	0.215057
b1784	yeaH	1532.59	1871.71	0.086814	1553.62	1851.6	0.0762034
b1785	yeaI	253.057	378.487	0.174833	220.05	222.583	0.0049696
b1786	yeaJ	1253.25	1494.39	0.0764261	859.284	889.108	0.0148175
b1787	yeaK	3193.36	2802.05	-0.0567725	3134.64	2380.03	-0.119606
b1788	yoaI	107.857	112.737	0.0192189	97.1517	44.7774	-0.336392
b1789	yeaL	875.283	651.058	-0.128529	816.723	598.068	-0.135324
b1790	yeaM	688.449	410.521	-0.224536	629.182	496.964	-0.102451
b1791	yeaN	818.581	732.06	-0.048515	655.028	533.722	-0.0889442
b1792	yeaO	1244.26	1013.12	-0.0892532	1021.75	928.178	-0.0417154
b1793	yoaF	309.123	267.87	-0.0622074	258.977	285.094	0.0417277
b1794	yeaP	2484.13	1538.44	-0.208094	1955.06	1195.65	-0.213557
b1795	yeaQ	4127.67	10300.9	0.39717	4898.33	9535.62	0.2893
b1796	yoaG	514.319	354.194	-0.161991	379.53	174.83	-0.336629
b1797	yeaR	484.059	404.62	-0.0778511	377.463	246.594	-0.184892
b1798	leuE	938.853	444.485	-0.32474	813.269	317.649	-0.408287
b1799	yeaT	2275.85	1505.7	-0.179405	1990.34	968.795	-0.312695
b1800	yeaU	516.517	415.828	-0.0941704	559.998	479.216	-0.0676558
b1801	yeaV	26.4333	22.8847	-0.0626068	18.5446	17.9731	0
b1802	yeaW	170.836	75.0927	-0.356981	165.555	118.821	-0.144048
b1803	yeaX	440.195	608.961	0.140945	591.666	437.914	-0.130688
b1804	rnd	1232.98	676.334	-0.260794	1132.86	865.52	-0.116899
b1805	fadD	602.294	470.496	-0.107253	430.203	521.902	0.0839152
b1806	yeaY	2276.97	2587.47	0.0555177	2127.68	2279.88	0.0300052
b1807	yeaZ	2733.77	3131.52	0.0589941	2635.67	3323.15	0.10066
b1808	yoaA	1714.54	2638.97	0.187288	1694.84	1812.06	0.0290444
b1809	yoaB	5232.2	8989.54	0.235053	4889.78	7983.19	0.212887
b1810	yoaC	421.602	516.064	0.0878002	346.966	475.548	0.136908
b1811	yoaH	1966.42	1380.31	-0.153701	1693.31	1433.25	-0.0724163
b1812	pabB	1088.89	873.477	-0.0957315	1041.64	1069.94	0.0116412
b1813	nudL	3933.73	4194.13	0.0278377	4005.04	4643.16	0.0642068
b1814	sdaA	6751.23	7528.88	0.0473478	6483.39	7222	0.0468554
b1815	yoaD	269.784	274.787	0.00798065	202.385	314.738	0.191771
b1816	yoaE	2521.3	1755.99	-0.157102	2264.55	1523.46	-0.172151
b1817	manX	193437	77012.1	-0.39998	153389	58436.4	-0.419111
b1818	manY	162068	80530.8	-0.303735	121302	58321.6	-0.318038
b1819	manZ	86973.1	51544.1	-0.227206	69371	39060.8	-0.249436
b1820	yobD	9240.52	4819.06	-0.282734	6988.89	4202.96	-0.220853
b1821	yebN	1237.29	1439.93	0.0658694	1344.96	1284.65	-0.0199253
b1822	rrmA	978.795	1135.21	0.0643864	1102.8	1166.88	0.024531
b1823	cspC	43118.3	77520.9	0.254758	50675.8	101266	0.300664
b1825	yebO	2694.77	3462.65	0.108887	2103.32	2120.87	0.00360833
b1827	kdgR	2351.36	2107.63	-0.0475257	2270.21	1971.76	-0.0612113
b1828	yebQ	496.337	625.703	0.100591	538.984	699.894	0.113456
b1829	htpX	6481.58	7517.05	0.0643663	6367.89	8352.48	0.11782
b1830	prc	4267.12	6156.37	0.15919	3712.04	4383.07	0.0721663
b1832	yebR	2402.09	2546.2	0.0253038	2328.15	2663.34	0.0584155
b1833	yebS	1492.31	1328.35	-0.0505462	1396.77	1180.33	-0.0731226
b1834	yebT	1130.89	975.746	-0.0640835	1086.42	1035.82	-0.0207141
b1835	rsmF	691.716	629.826	-0.0407075	562.471	581.931	0.0147716
b1836	yebV	838.422	2319.07	0.441852	776.997	1569.42	0.305319
b1837	yebW	815.629	955.427	0.0687047	582.687	664.793	0.0572508
b1837	yebW	1846.11	2818.1	0.183701	2229.79	2492.93	0.0484459
b1838	pphA	64.7626	115.299	0.250501	81.3608	62.746	-0.112829
b1839	yebY	12471.4	8830.63	-0.149922	12155.5	8818.38	-0.139384
b1840	yebZ	16556.8	10031.9	-0.217596	16769	11656.1	-0.157956
b1841	yobA	25665.2	14548.2	-0.246535	22059.6	13151.2	-0.224633
b1842	holE	416.064	640.855	0.187599	459.274	686.914	0.17483
b1843	yobB	1478.04	1859.57	0.0997259	1493.54	2013.3	0.129692
b1844	exoX	1210.63	965.51	-0.0982554	1372.69	1047.15	-0.117565
b1845	ptrB	723.776	882.036	0.0858822	948.673	1498.98	0.198678
b1846	yebE	1964.11	1824.37	-0.0320532	1706.4	1531.84	-0.0468679
b1847	yebF	6801.87	7419.01	0.0377175	5150.63	4565.93	-0.052331
b1848	yebG	6366.44	4285.12	-0.171933	4816.94	3423.38	-0.148316
b1849	purT	977.739	1882.38	0.284485	1035.28	2315.35	0.349561
b1850	eda	18670	27771.3	0.172451	18873.1	28891.8	0.184931
b1851	edd	3506.57	2818.02	-0.0949381	2568.3	2497.25	-0.0121821
b1852	zwf	13688.3	13799.7	0.00351905	11540.1	12105.1	0.0207583
b1853	yebK	14114.1	8844.34	-0.202987	12054.8	6898.61	-0.242397
b1854	pykA	19851.5	20557.2	0.0151715	29285.8	32973.2	0.0515038
b1855	lpxM	3567.55	4243.58	0.0753625	3458.24	3617.76	0.0195846
b1856	yebA	2137.61	1653.92	-0.111414	2243.91	1646.05	-0.134564
b1857	znuA	8994.93	8802.23	-0.009405	8604.68	7876.67	-0.038392
b1858	znuC	5677.09	3181.84	-0.251447	5340.78	3366.45	-0.200432
b1859	znuB	5237.24	4588.44	-0.0574374	5534.67	4201.83	-0.119653
b1860	ruvB	4480.63	3464.92	-0.111645	3323.32	2806.14	-0.0734637
b1861	ruvA	1076.68	974.486	-0.0433097	1066.33	922.737	-0.062813
b1862	yebB	105.578	77.6478	-0.133445	63.4494	75.4366	0.0751543
b1863	ruvC	6016.78	8886.92	0.169387	5760.02	10099.8	0.24389
b1864	yebC	37491.9	53742.7	0.156382	31103.8	48887.9	0.196388
b1865	nudB	14402.7	16067.8	0.0475133	10949.4	14826.2	0.131639
b1865	nudB	16044.1	19804.7	0.0914538	15531	19646.2	0.102079
b1865	nudB	16257.9	19282.2	0.0740929	14046.1	17569.7	0.0972075
b1865	nudB	11727.4	14472.6	0.0913444	10740.1	13937.2	0.113166
b1865	nudB	11948.2	15281	0.10685	9118.01	10542.5	0.063045
b1866	aspS	13411.4	19375.1	0.159771	11074.7	18020.7	0.211439
b1867	yecD	1729.99	1603.79	-0.0328954	1650.89	1641.17	-0.00256475
b1868	yecE	721.174	772.076	0.02962	646.826	666.468	0.0129923
b1869	yecN	1415.89	1960.47	0.141332	1166.01	1850.31	0.200541
b1870	cmoA	3600.88	3354.67	-0.0307592	2953.18	3014.85	0.00897468
b1871	cmoB	1611.03	1430.06	-0.0517478	1522.38	1338.22	-0.0559934
b1872	torZ	819.54	442.005	-0.268143	753.748	544.137	-0.141518
b1873	torY	631.495	521.41	-0.0831904	176.022	151.925	-0.0639371
b1874	cutC	831.614	990.061	0.0757401	1601.2	1688.06	0.0229413
b1875	yecM	1655.29	1811.32	0.0391193	1367.05	1914.21	0.146206
b1876	argS	4881.65	5447.79	0.0476538	5427.76	7755.76	0.155003
b1877	yecT	729.118	743.395	0.00842147	568.823	258.288	-0.342873
b1878	flhE	6029.98	5478.16	-0.0416807	5723.42	4499.4	-0.104501
b1879	flhA	13360.5	12540	-0.0275245	12681	11210	-0.0535491
b1880	flhB	15310.8	10614.8	-0.159085	13921.4	8953.5	-0.19169
b1881	cheZ	60183.1	53906.9	-0.0478304	51148.9	50307.1	-0.00720705
b1882	cheY	26305.7	33695.4	0.107521	27906.4	33079	0.0738483
b1883	cheB	16202.5	13548.1	-0.0777033	13561.1	12807.7	-0.0248224
b1883	cheB	23019.4	18805.2	-0.0878164	19415.2	18753.6	-0.0150579
b1883	cheB	21438	18244.5	-0.0700531	15057.5	14503.1	-0.0162902
b1883	cheB	12674.5	9711.68	-0.115638	15817.8	15305	-0.014314
b1883	cheB	20895.9	17398.4	-0.0795505	15203.6	16512	0.0358513
b1884	cheR	49716.8	30703.5	-0.209316	41091.7	31957.4	-0.109183
b1885	tap	68463.4	40428.9	-0.228767	53522.5	34151.5	-0.195127
b1886	tar	270903	158698	-0.232244	238618	157389	-0.180728
b1887	cheW	70021.7	64501	-0.0356661	70778.7	71148.5	0.00226284
b1888	cheA	63363.9	65451.9	0.0140803	49931.8	62833.1	0.0998116
b1889	motB	54040	43223.6	-0.0969947	47688.6	39049	-0.0868049
b1890	motA	33753.4	31369.2	-0.0318138	28664.5	30397	0.0254865
b1891	flhC	11269.7	9011.49	-0.0971149	11381.5	8175.39	-0.143691
b1892	flhD	6101.28	3813.53	-0.204095	5586.44	3777.36	-0.169947
b1895	uspC	460.603	254.185	-0.258178	368.321	186.328	-0.295949
b1896	otsA	1533.49	3840.67	0.398727	1436.52	3231.25	0.35206
b1897	otsB	4823.17	13757.1	0.455193	4374.77	11119.6	0.405133
b1898	NA	1816.89	870.511	-0.319553	1851.02	1222.86	-0.180033
b1899	NA	1470.19	549.082	-0.427738	1069.13	705.372	-0.180613
b1900	araG	1876.25	624.763	-0.477576	1683.92	821.962	-0.311471
b1901	araF	2280.33	780.558	-0.465592	1959.34	1149.67	-0.231535
b1902	ftnB	3421.93	1614.8	-0.326152	2380.17	1058.14	-0.352067
b1903	NA	736.176	682.245	-0.0330414	676.778	357.877	-0.276713
b1904	yecR	25704.6	20168.9	-0.105329	22779.2	21490.8	-0.0252846
b1905	ftnA	20048.7	8212.1	-0.387632	15099.4	6932.97	-0.338039
b1906	yecH	138.594	42.5025	-0.513328	343.2	120.868	-0.453237
b1907	tyrP	979.59	1008.11	0.0124616	856.262	896.689	0.0200353
b1908	yecA	8834.85	6802.59	-0.113525	8597.41	5115.51	-0.225479
b1912	pgsA	3552.1	3254.8	-0.0379615	3144.84	3242.78	0.0133181
b1913	uvrC	5836.52	4107.41	-0.152586	6598.52	4871.6	-0.131775
b1914	uvrY	4147.88	3256.24	-0.105109	3795.99	3064.03	-0.0930322
b1915	yecF	692.759	1082.44	0.193821	788.555	1025.18	0.11397
b1916	sdiA	8074.82	5754.17	-0.14715	8010.31	6597.55	-0.0842666
b1917	yecC	5795.77	2774.3	-0.319958	5737.98	2567.44	-0.349258
b1918	yecS	7151.94	2955	-0.383867	6857.27	2916.12	-0.371346
b1919	dcyD	8941.27	4595.39	-0.289077	8614.57	4922.84	-0.243018
b1920	fliY	45559.7	28846.5	-0.198487	46930.2	30631.4	-0.185286
b1921	fliZ	235346	91413.1	-0.410698	213665	105414	-0.306836
b1922	fliA	240759	90422.3	-0.425308	216366	92517.9	-0.368962
b1923	fliC	735172	360714	-0.309226	580652	359097	-0.208704
b1924	fliD	293096	113776	-0.410958	246139	119741	-0.312936
b1925	fliS	43340.2	32174.3	-0.129382	46646.4	39040.5	-0.0773023
b1926	fliT	38336.9	25750	-0.17284	31165.1	21344.8	-0.164377
b1927	amyA	5976.77	4979.33	-0.0792954	5230.01	3907.39	-0.126616
b1928	yedD	1605.51	1730.75	0.0326233	587.958	999.16	0.230289
b1929	yedE	235.89	339.005	0.157496	236.625	416.258	0.245302
b1930	yedF	1631.87	2697.69	0.218307	1768.21	2310.42	0.116158
b1931	yedK	89.6472	217.446	0.384815	83.3471	247.026	0.471852
b1932	yedL	202.385	194.645	-0.0169348	238.033	239.121	0.00198016
b1933	NA	230.814	169.323	-0.134546	172.237	157.176	-0.0397408
b1934	yedN	137.094	27.1926	-0.702567	32.0642	63.7387	0.298383
b1935	NA	186.642	59.8976	-0.4936	214.299	84.5275	-0.404022
b1936	intG	1378.18	1220.52	-0.0527596	1111.7	402.194	-0.441554
b1937	fliE	3776.01	2999.35	-0.100005	4233.16	3269.86	-0.112135
b1938	fliF	35289.2	24503.5	-0.158414	34686.6	22416.9	-0.189585
b1939	fliG	61978.4	43708.7	-0.151673	50605.2	34620.8	-0.164859
b1940	fliH	63021.9	40517.6	-0.191848	55381.6	37293.9	-0.171728
b1941	fliI	78564.9	75896.1	-0.0150091	73290.5	67356.4	-0.0366689
b1942	fliJ	8727.61	8513.12	-0.0108065	7535.5	6615.38	-0.0565573
b1943	fliK	13718.3	15888.1	0.0637715	16031.1	17280.8	0.0326016
b1944	fliL	92892.5	76163.1	-0.0862364	98536.6	81139	-0.084368
b1945	fliM	68396.3	71368.9	0.0184767	78536.8	87752.1	0.0481844
b1946	fliN	37941.9	45074.6	0.0748132	35084.6	45384	0.111787
b1947	fliO	20294.3	26510.9	0.116051	22099.7	25635.6	0.0644581
b1948	fliP	8284.78	9120.75	0.0417493	8091.5	8196.28	0.0055877
b1949	fliQ	8464.06	9905.17	0.0682836	8616.97	9611.39	0.047432
b1950	fliR	1077.06	1203.97	0.0483757	947.788	948.361	0.000262437
b1951	rcsA	545.788	716.943	0.118461	453.749	468.295	0.0137041
b1952	dsrB	2220.17	3124.73	0.148426	1844.08	2308.31	0.0975157
b1953	yodD	1171.37	1715.3	0.165647	1536.1	1977.1	0.109607
b1955	yedP	1308.68	1788.49	0.135653	1035.24	1471.89	0.152832
b1956	yedQ	257.434	325.635	0.102065	238.545	335.87	0.148601
b1956	yedQ	328.759	351.762	0.0293713	317.309	341.246	0.0315849
b1956	yedQ	220.358	255.231	0.0638057	173.725	223.773	0.109947
b1956	yedQ	237.903	295.447	0.0940788	191.093	274.306	0.15699
b1956	yedQ	260.245	315.562	0.0837036	224.796	296.91	0.120836
b1957	yodC	6091.18	11026.7	0.257743	5962.17	8634.62	0.160839
b1958	yedI	1107.76	1281.36	0.0632253	956.437	1317.45	0.139079
b1959	yedA	239.163	216.452	-0.0433321	169.075	192.711	0.056827
b1960	vsr	1177.15	1146.59	-0.0114224	1284.13	1341.96	0.0191322
b1961	dcm	4993.71	6665.22	0.125391	4411.57	5528.8	0.0980369
b1962	yedJ	671.106	691.423	0.0129527	630.205	668.236	0.0254481
b1963	yedR	122.024	148.827	0.0862368	102.914	154.542	0.176573
b1964	NA	42491.7	67137.9	0.198664	48413.5	68257.1	0.149181
b1965	NA	200.707	182.136	-0.0421674	168.123	159.612	-0.0225613
b1966	NA	5811.96	10637.9	0.262532	5644.03	8527.16	0.179215
b1967	hchA	4300.58	11587.9	0.430478	3443.23	9088.88	0.421545
b1968	yedV	229.424	144.675	-0.200245	248.187	206.741	-0.0793515
b1969	yedW	1250.22	618.039	-0.305971	723.859	403.08	-0.254263
b1970	yedX	277.402	347.135	0.097389	217.454	290.488	0.125761
b1971	yedY	368.354	404.178	0.040307	303.896	510.622	0.225374
b1972	yedZ	437.082	355.643	-0.089549	212.632	226.587	0.0276045
b1973	yodA	244.61	136.751	-0.252543	162.333	108.032	-0.176853
b1974	yodB	476.162	970.918	0.309428	426.457	470.94	0.0430901
b1976	mtfA	17689.6	9501.62	-0.26992	18885.5	8092.72	-0.368035
b1978	yeeJ	239.837	159.531	-0.17707	234.895	148.271	-0.199818
b1979	NA	126.833	164.44	0.112775	126.123	146.541	0.0651659
b1980	NA	13.6353	14.5618	0	947.675	1023.68	0.0335045
b1981	shiA	1202.48	548.602	-0.340821	1068.17	562.309	-0.278667
b1982	amn	7120.71	3670.82	-0.28776	7578.76	4366.16	-0.239499
b1983	yeeN	3941.09	4686.91	0.0752703	3472.28	3258.12	-0.0276477
b1985	yeeO	188.57	231.123	0.0883708	167.256	207.068	0.0927321
b1987	cbl	18923.6	44121.6	0.367648	23134.5	22382	-0.0143596
b1988	nac	469.466	174.356	-0.430167	329.721	276.066	-0.0771329
b1990	erfK	1187.81	1301.87	0.0398215	1084.8	1454.31	0.127306
b1991	cobT	7591.65	4434.97	-0.233446	6848.75	3816.84	-0.253908
b1992	cobS	1154.79	773.766	-0.173893	943.713	743.312	-0.103669
b1993	cobU	1696.64	1481.41	-0.0589122	1562.52	930.291	-0.225205
b1994	insH	43111	25732	-0.224114	37608.8	23030.8	-0.21298
[truncated: 2,441 more rows]
