# Supplementary material for: Characterization of the YdeO Regulon in Escherichia coli
Source: PLoS One. 2014 Nov 6;9(11):e111962. doi: 10.1371/journal.pone.0111962 (PMC4222967; doi:10.1371/journal.pone.0111962)
Supplement: Table S3 — The genes affected by expression of ydeO gene in the gadE -deficient E. coli mutant. Transcriptome analysis was performed using total RNAs from JD25278 (gadE::mini-Tn10) harboring pTrc99A (vector) and pYY0401 (ydeO-3xflag) as described in Table S2. The intensities quantified by Feature Extraction Ver. 8.1 and the Cy5/Cy3 ratios were represented. (XLSX) [file pone.0111962.s003.xlsx]

## Sheet: gadE_mutant
Genome-wide expression profiling of in Eschrichia coli
Organism: E. coli JD25278 (gadE::mini-Tn10 (Kmr))
Experimental factor: YdeO-3xFLAG overexpression in exponential phase culture
Array: E. coli Gene Expression Microarray microarray 8x 15 K (Agilent)
Gene ID	Gene name	Vector [Cy3] vs ydeO-3xFLAG+ [Cy5]			Vector [Cy3] vs ydeO-3xFLAG+ [Cy5]
		Processed Intensity of Cy3	Processed Intensity of Cy5	Processed log ratio	Processed Intensity of Cy3	Processed Intensity of Cy5	Processed log ratio
b0002	thrA	1561.79	1723.42	0.0427705	1373.06	4205.67	0.486146
b0003	thrB	4772.32	4712.01	-0.00552294	4967.65	6628.45	0.125261
b0004	thrC	7416.19	5730.09	-0.112019	7919.3	8019.39	0.00545489
b0005	yaaX	354.892	236.182	-0.176849	397.174	495.021	0.0956425
b0006	yaaA	1492	1051.03	-0.152155	1914.83	1287.92	-0.172243
b0007	yaaJ	517.074	880.585	0.231218	468.374	369.831	-0.10259
b0008	talB	8028.41	9116.71	0.055209	10639.7	8433.4	-0.100927
b0009	mog	4916.32	5510.44	0.049546	5805.11	4617.5	-0.0994042
b0010	yaaH	335.969	458.316	0.134865	443.131	531.923	0.079316
b0011	yaaW	58.0954	16.6672	-0.54228	73.1035	60.6056	-0.0814257
b0012	NA	15.6274	17.2335	0	53.9874	34.2855	-0.197181
b0013	yaaI	89.6565	65.9691	-0.133241	53.1431	72.6811	0.135975
b0014	dnaK	20585.2	20203.5	-0.00812979	21150.2	61001.8	0.460028
b0015	dnaJ	1308	1444.24	0.0430303	1250.82	6994.32	0.747552
b0017	NA	519.133	672.864	0.112649	951.341	2439.95	0.409044
b0018	mokC	488.682	442.766	-0.042852	1338.95	719.318	-0.269844
b0018	mokC	1646.74	1388.87	-0.0739637	688.515	220.568	-0.494372
b0019	nhaA	4308.21	14866.7	0.537917	3108.51	7721.55	0.395152
b0020	nhaR	1699.71	2436.92	0.156466	1681.67	2873.24	0.232631
b0021	insB	5690.11	8182.56	0.157768	7858.69	4346.17	-0.257244
b0023	rpsT	5457.69	6871.33	0.100032	8441.1	23653.8	0.447502
b0024	yaaY	842.23	622.454	-0.131324	874.455	505.516	-0.238002
b0025	ribF	13085.8	12287.1	-0.0273497	13131	11517.3	-0.0569466
b0026	ileS	10056.2	6324.36	-0.201419	8743.84	13747.1	0.196509
b0027	lspA	33641.6	29670.2	-0.0545554	24546	26837.3	0.0387589
b0028	fkpB	11081.4	10613.1	-0.0187519	14057.2	21112.6	0.176642
b0029	ispH	6181.3	8352.58	0.130741	7779.41	17847.1	0.360621
b0030	rihC	2589.67	2914.34	0.0512959	2997.27	1762.77	-0.230531
b0031	dapB	3382.71	2489.26	-0.133195	3874.91	3345.39	-0.0638157
b0032	carA	539.538	1128.63	0.320532	752.09	2370.62	0.498593
b0033	carB	4399.6	4096.78	-0.0309698	3707.64	10944.6	0.470103
b0034	caiF	1582.91	595.649	-0.424466	303.28	164.626	-0.265346
b0035	caiE	185.659	101.398	-0.262685	193.871	195.774	0.00424069
b0036	caiD	117.984	106.053	-0.0463006	99.5166	133.959	0.129075
b0037	caiC	221.821	122.615	-0.25746	211.786	116.061	-0.261211
b0038	caiB	921.48	746.704	-0.0913372	1213.14	415.643	-0.465192
b0039	caiA	744.758	474.617	-0.195672	717.6	229.067	-0.49592
b0040	caiT	180.279	130.277	-0.141077	143.536	85.3908	-0.225549
b0041	fixA	94.0739	94.2729	0.000917729	66.7789	138.212	0.315906
b0041	fixA	86.2039	75.7408	-0.0561966	113.899	114.573	0.00256135
b0041	fixA	95.3787	37.7537	-0.402493	160.082	100.942	-0.200271
b0041	fixA	69.6207	24.6051	-0.451714	61.3838	31.7851	-0.285831
b0041	fixA	96.3545	19.5902	-0.691833	62.1501	17.8559	-0.541659
b0042	fixB	99.1148	64.1681	-0.188819	104.715	125.25	0.0777664
b0043	fixC	389.85	363.554	-0.0303288	338.189	294.526	-0.0600356
b0044	fixX	460.724	430.385	-0.029583	341.059	188.492	-0.257537
b0045	yaaU	123.053	261.226	0.326925	149.581	188.152	0.0996333
b0046	kefF	102.138	257.164	0.401024	135.5	283.638	0.320825
b0047	kefC	727.53	770.608	0.0249826	1088.39	1279.39	0.070219
b0048	folA	531.122	575.046	0.0345081	662.492	1175.38	0.248999
b0049	apaH	1870.21	1736.68	-0.0321712	1915.32	2208.32	0.0618209
b0050	apaG	3075.78	3327.2	0.0341237	3201.68	3834.43	0.0783229
b0051	ksgA	11338.9	6805.54	-0.22171	13283	14932.9	0.0508492
b0052	pdxA	18230.4	16400.1	-0.0459489	18960.3	22983.8	0.0835761
b0053	surA	14147.2	11316.5	-0.0969608	18801.5	23437.8	0.0957247
b0054	imp	10962.8	7663.21	-0.155509	11947.4	9449.51	-0.101864
b0055	djlA	1143.01	1122.42	-0.00789508	1609.17	1884.1	0.0685024
b0056	yabP	495.644	636.696	0.108762	704.904	703.952	-0.000587225
b0057	NA	982.301	814.215	-0.0815058	975.816	1099.62	0.0518741
b0058	rluA	2688.16	2247.5	-0.0777551	2728.62	8165.81	0.476056
b0059	hepA	2395.66	1653.23	-0.161091	2088.14	6603.28	0.499999
b0060	polB	469.93	408.852	-0.0604674	481.805	394.747	-0.0865516
b0061	araD	703.376	926.875	0.119834	641.925	614.908	-0.0186741
b0062	araA	1218.56	1711.37	0.147497	1277.29	457.435	-0.445961
b0063	araB	568.693	520.802	-0.038205	625.495	202.277	-0.490278
b0064	araC	2893.88	3512.57	0.0841438	2886.55	999.257	-0.460702
b0065	yabI	1776.33	1816.76	0.00977385	1547.48	932.895	-0.219792
b0066	thiQ	201.685	207.101	0.0115083	176.295	606.879	0.536861
b0066	thiQ	219.478	194.349	-0.0528086	177.293	550.221	0.491846
b0066	thiQ	220.932	180.915	-0.0867847	228.686	608.474	0.425002
b0066	thiQ	240.567	172.742	-0.14384	200.185	487.611	0.386641
b0066	thiQ	202.199	134.264	-0.177821	256.86	533.714	0.317612
b0067	thiP	677.511	876.323	0.111748	556.896	1670.8	0.477151
b0068	tbpA	1441.22	1363.47	-0.0240837	2280.77	3113.53	0.135171
b0069	sgrR	2194.92	1046.44	-0.321705	2161	661.709	-0.513989
b0070	setA	359.501	304.891	-0.0715552	421.267	327.131	-0.109836
b0071	leuD	867.51	737.578	-0.0704667	1003.28	816.911	-0.0892471
b0072	leuC	1767.63	1428.42	-0.092535	1723.75	1460.13	-0.0720829
b0073	leuB	354.15	159.777	-0.345673	320.126	197.297	-0.210201
b0074	leuA	574.163	354.279	-0.20969	701.299	745.461	0.0265219
b0076	leuO	89.1166	25.8688	-0.537182	126.151	33.6409	-0.574022
b0077	ilvI	536.508	446.305	-0.0799448	261.354	162.43	-0.206564
b0078	ilvH	365.851	149.103	-0.389817	411.518	294.261	-0.145657
b0080	fruR	21761.2	21422.2	-0.00681809	27162.4	12057.7	-0.352705
b0081	mraZ	11723.3	11197.3	-0.0199361	14192.8	8214.96	-0.237462
b0082	mraW	10571.1	12455.9	0.0712549	13957.2	8485.53	-0.21612
b0083	ftsL	7052.51	7122.05	0.00426124	7608.44	4720.57	-0.207301
b0084	ftsI	1767.35	1706.11	-0.0153167	1944.86	1230.97	-0.198642
b0085	murE	8951.81	6600.56	-0.13233	8527.32	8567.09	0.00202102
b0086	murF	5311.39	6008.56	0.0535628	4987.31	6432.79	0.110534
b0087	mraY	4229.03	5519.66	0.115672	4016.09	6273.6	0.193714
b0088	murD	7506.08	8087.73	0.0324137	8228.84	10960.1	0.124477
b0089	ftsW	8186.03	6750.88	-0.083713	10484.9	11737.8	0.0490221
b0090	murG	10731.5	7758.49	-0.140881	6859.82	5911.49	-0.0646162
b0091	murC	2543.45	1733.76	-0.166434	4428.28	5576.3	0.100111
b0092	ddlB	9824.57	8253.85	-0.0756571	10145.5	11508.4	0.0547394
b0093	ftsQ	7182.92	6573.09	-0.0385315	7864.26	10020	0.105212
b0094	ftsA	20322.3	18842.5	-0.0328348	22053.7	16704.6	-0.120645
b0095	ftsZ	61667.3	59159.7	-0.0180289	63031.4	36370.4	-0.238809
b0096	lpxC	88160.6	78028.1	-0.0530231	123006	52211.8	-0.372157
b0097	secM	21899.2	26039.3	0.0752005	27843.6	20918.6	-0.124192
b0098	secA	2677.57	2176	-0.0900817	2914.09	4662.58	0.204124
b0099	mutT	601.984	425.85	-0.150328	721.856	1373.76	0.279459
b0101	yacG	5511.43	7045.21	0.10663	6539.94	7061.68	0.0333346
b0102	yacF	3589.34	2845.53	-0.100852	5178.91	4329.4	-0.077811
b0103	coaE	1900.14	1747.16	-0.0364531	2332.34	1511.27	-0.18845
b0104	guaC	9530.65	7735.93	-0.0906098	10777.2	10914.9	0.00551513
b0106	hofC	106.9	82.8021	-0.110935	144.893	101.854	-0.15307
b0107	hofB	503.708	454.961	-0.0442048	588.247	394.613	-0.173389
b0108	ppdD	315.486	258.632	-0.0862982	282.306	152.008	-0.268855
b0109	nadC	1907.3	1602.66	-0.075578	1869.54	1791.04	-0.018631
b0110	ampD	11432.2	10039.7	-0.0564076	12073	3633.2	-0.521528
b0111	ampE	9099.7	9864.01	0.0350265	8524.16	2784.07	-0.485972
b0112	aroP	980.615	1135.73	0.0637753	1285.97	707.131	-0.25973
b0113	pdhR	46172.6	27580.1	-0.223788	51874.1	11269.9	-0.66303
b0114	aceE	102026	163955	0.206014	95227	194075	0.30921
b0115	aceF	140425	303339	0.334483	113114	254585	0.352317
b0116	lpd	57900	87230.6	0.17799	61765.7	108170	0.24336
b0117	yacH	110.794	19.3616	-0.757575	95.5102	70.5136	-0.131777
b0118	acnB	11980.8	9370.82	-0.106709	14054.4	10711.2	-0.117972
b0119	yacL	1135.63	1456.9	0.108194	1493.74	1183.27	-0.101192
b0120	speD	12477.7	10306.8	-0.0830115	15891.4	26962	0.229589
b0121	speE	15065.6	11097.3	-0.13277	17702.3	22954.5	0.112837
b0122	yacC	849.212	1441.87	0.22991	789.553	937.221	0.0744605
b0122	yacC	736.269	1201.86	0.212816	861.505	754.257	-0.0577386
b0122	yacC	752.778	1204.88	0.204278	865.406	726.18	-0.0761754
b0122	yacC	736.333	1174.98	0.202958	787.222	643.668	-0.0874353
b0122	yacC	810.123	1131.2	0.144988	855.933	682.945	-0.0980541
b0123	cueO	1668.16	1639.26	-0.00759021	1748.58	1599.03	-0.0388288
b0124	gcd	311.881	247.822	-0.099849	320.654	585.061	0.261164
b0125	hpt	8531.95	7264.94	-0.0698161	9804.88	14517.9	0.170462
b0126	can	3779.52	2926.3	-0.111118	4851.97	8370.11	0.236813
b0126	can	4798.59	3679.99	-0.115267	5506.24	9370.56	0.23091
b0126	can	4257.75	3114.02	-0.135858	4674.96	7886.77	0.227121
b0126	can	4153.81	2798.64	-0.171499	5145.6	8484.25	0.217177
b0126	can	4688.26	2983.51	-0.196284	4148.77	6632.44	0.203754
b0127	yadG	5974.99	4935.68	-0.0829904	5762.58	4414.44	-0.115742
b0128	yadH	3786.2	4051.91	0.0294572	3401.73	2361.12	-0.158583
b0129	yadI	3141.88	2979.99	-0.0229746	2745.29	1341.76	-0.310915
b0130	yadE	177.857	151.986	-0.068266	196.521	170.707	-0.0611587
b0131	panD	9110.46	9003.68	-0.0051203	13329.6	13576.5	0.00797353
b0132	yadD	843.142	643.546	-0.117321	824.099	535.114	-0.187533
b0133	panC	16481.5	17381	0.0230778	18482.5	9824.41	-0.274453
b0134	panB	7437.71	5557.08	-0.126593	8124.52	3847.33	-0.324638
b0135	yadC	183.619	83.6205	-0.341605	258.104	131.974	-0.291307
b0136	yadK	102.381	35.03	-0.46578	17.2744	46.9074	0.433839
b0137	yadL	147.676	83.9545	-0.245266	220.872	181.627	-0.0849592
b0138	yadM	64.7731	29.4623	-0.342129	68.8495	66.8183	-0.0130052
b0139	htrE	63.7679	28.2413	-0.353717	99.4623	58.7464	-0.228677
b0140	ecpD	21.4724	16.8597	-0.105032	22.7555	49.39	0.336552
b0141	yadN	60.6006	47.2203	-0.108349	83.171	63.2754	-0.118737
b0142	folK	805.673	1240.6	0.187474	821.56	1773.01	0.334071
b0143	pcnB	9643.96	9787.13	0.00639989	10794.7	19798.2	0.263416
b0144	yadB	896.733	749.072	-0.0781397	941.004	2707.1	0.458913
b0145	dksA	8529.65	9132.99	0.0296817	15266.2	18274.6	0.0781174
b0146	sfsA	8705.99	8085.75	-0.032098	13906.9	4954.66	-0.448215
b0147	ligT	824.108	714.811	-0.0617931	1044.26	1169.4	0.0491521
b0148	hrpB	2288.76	1220.39	-0.273099	2556.01	2234.52	-0.0583781
b0149	mrcB	4441.91	6396.35	0.158363	5713.48	9858.77	0.236922
b0150	fhuA	3440.01	1165.35	-0.470103	3676.18	2079.11	-0.247519
b0151	fhuC	2743.01	1762.85	-0.192011	2527.03	1414.92	-0.251878
b0152	fhuD	1272.52	774.189	-0.215817	1078.62	829.993	-0.113793
b0153	fhuB	2081.74	1658.34	-0.0987515	1909.2	1777.36	-0.0310759
b0154	hemL	7575.76	9883.09	0.115467	7479.1	11028.7	0.168676
b0155	clcA	1979.05	2180.72	0.042143	1905.86	1305.72	-0.16424
b0156	erpA	1900.41	1877.77	-0.00520312	2066.51	5251.34	0.405034
b0157	yadS	766.27	593.093	-0.111259	810.886	1220.68	0.177643
b0158	btuF	1300.58	1353.93	0.0174574	1475.9	1880.96	0.105323
b0159	mtn	13119.5	9575.4	-0.13676	15947.2	11295.6	-0.149775
b0160	dgt	1894.64	2011.52	0.0259975	2046.33	1122.33	-0.260854
b0161	degP	4811.84	3896.06	-0.0916859	4690.81	7770.79	0.219218
b0162	cdaR	1315.72	975.611	-0.129888	1452.62	888.155	-0.213663
b0163	yaeH	2522.95	2713.96	0.0316956	3885.11	886.284	-0.64183
b0164	yaeI	1538.53	1181.03	-0.114847	1425.73	702.419	-0.307441
b0166	dapD	10210.7	9935.06	-0.0118837	11995.6	8972.25	-0.12612
b0167	glnD	4716.14	3497.12	-0.129877	3456.98	1726.24	-0.301597
b0168	map	8162.56	4797.8	-0.230784	10326.9	10263.7	-0.0026675
b0169	rpsB	99876.9	95946	-0.0174382	106072	124015	0.0678726
b0170	tsf	134896	116858	-0.06234	161168	172592	0.0297403
b0171	pyrH	9519.71	7487.55	-0.104284	11485.5	29736.8	0.413144
b0172	frr	9740.39	9771.52	0.00138574	12296	17847.5	0.161815
b0173	dxr	2523.68	1725.87	-0.165025	2963.97	3440.62	0.0647624
b0174	ispU	14868.5	13952.4	-0.0276174	14016.9	15711.9	0.0495754
b0175	cdsA	16935.4	17419.9	0.0122517	19304.5	26356.1	0.135223
b0176	rseP	10626.2	12078.9	0.0556474	10405	18219.3	0.243287
b0177	bamA	44230.6	32530.5	-0.133432	47545.5	48941.2	0.0125651
b0178	skp	43084.3	27389.8	-0.196731	58712.5	43069	-0.134566
b0179	lpxD	21785.6	12073.7	-0.256328	24891.4	27499.7	0.0432777
b0180	fabZ	30217.7	32216.8	0.027821	30835.6	45083.7	0.164967
b0181	lpxA	5389.74	3328.7	-0.209293	5592.97	8370.11	0.175089
b0182	lpxB	4084.07	4213.56	0.0135556	4403.13	6771.5	0.186924
b0183	rnhB	6772.15	8916.28	0.119457	7877.36	19153.3	0.385862
b0184	dnaE	5509.69	4053.51	-0.133296	6043.61	13779.3	0.357931
b0185	accA	4969.63	5263.86	0.0249802	6548.04	14117.3	0.333641
b0186	ldcC	2097.1	1811.16	-0.0636618	1874.28	1369.62	-0.136234
b0187	yaeR	1523.36	1837	0.081307	1821.14	2091.53	0.0601195
b0188	tilS	1588.47	1527.87	-0.0168909	1360.5	1881.24	0.140744
b0189	rof	2699.1	1821.99	-0.170673	4334.85	1361.68	-0.502899
b0190	yaeQ	2271.71	2124.75	-0.029045	2372.72	2011.08	-0.0718176
b0191	yaeJ	6061.54	4893.32	-0.0929797	4855.04	3666.37	-0.121957
b0192	nlpE	2537.36	1945.92	-0.115257	2749.74	1626.91	-0.227928
b0193	yaeF	120.267	117.103	-0.0115818	144.935	110.826	-0.11653
b0194	proS	2981.13	2686.38	-0.0452128	2696.68	6684.86	0.394263
b0195	yaeB	4007.46	5565.48	0.142633	4274.15	6444.06	0.17831
b0196	rcsF	2757.13	2919.27	0.024817	3213.53	3498.52	0.0369009
b0197	metQ	1376.48	1224.44	-0.0508345	1890.35	1963.56	0.0165039
b0198	metI	7913.18	7240.55	-0.0385797	7941.67	13641.3	0.234944
b0199	metN	341.672	462.708	0.131698	506.711	1334.87	0.42068
b0200	gmhB	8304.56	7357.94	-0.05256	8908.75	5816.02	-0.185191
b0207	dkgB	242.042	320.358	0.121745	385.416	427.521	0.0450267
b0208	yafC	501.715	351.199	-0.154904	619.362	186.212	-0.521937
b0209	yafD	9141.08	13212.2	0.159978	9929.59	6403.39	-0.190522
b0210	yafE	958.505	1220.21	0.104839	1186.45	609.628	-0.289183
b0211	mltD	1486.79	1340.05	-0.0451279	2176.89	3192.87	0.166345
b0212	gloB	3025.15	3855.24	0.105305	3802.35	4404.9	0.0638842
b0213	yafS	906.428	805.425	-0.0513082	1132.41	394.825	-0.4576
b0214	rnhA	3274.28	2421.7	-0.130995	4009.07	3346.45	-0.0784587
b0215	dnaQ	1652.52	1272.67	-0.113431	1790.07	1624.42	-0.0421703
b0217	yafT	243.086	104.383	-0.36713	252.017	192.072	-0.117965
b0218	yafU	23.8296	39.6272	0.220876	20.7268	19.7169	0
b0219	yafV	2301.29	1794.65	-0.107992	1897.4	510.643	-0.570042
b0220	ivy	4434.52	5615.85	0.102569	5773.38	4620.81	-0.0967123
b0221	fadE	301.898	364.791	0.0821838	364.499	387.024	0.0260421
b0222	lpcA	15352.2	12813.6	-0.0784999	15563.5	8563.33	-0.259464
b0223	yafJ	8305.91	7798.96	-0.0273506	11872	5779.74	-0.312616
b0224	yafK	4017.2	3259.99	-0.090707	4636.77	4254.56	-0.0373609
b0225	yafQ	2185.07	2010	-0.0362676	1424.48	748.547	-0.279436
b0226	dinJ	5858.79	3656.78	-0.204709	7016.94	3352.72	-0.32075
b0227	yafL	178.537	75.8816	-0.371591	137.03	100.671	-0.133911
b0228	yafM	652.652	659.981	0.00485019	1964.16	5846.03	0.473683
b0229	lfhA	18.7478	14.4279	-0.113745	19.7161	13.6105	-0.160946
b0230	lafU	61.394	32.3137	-0.27874	65.8829	56.6345	-0.0656918
b0231	dinB	1404.83	1001.14	-0.147128	1670.12	857.967	-0.289278
b0232	yafN	1075.03	834.726	-0.109876	988.422	442.82	-0.348715
b0233	yafO	568.769	327.534	-0.239679	675.698	295.203	-0.359632
b0234	yafP	289.519	208.692	-0.142171	330.22	251.239	-0.118717
b0235	ykfJ	23.5278	19.0949	-0.0906641	33.4098	66.0085	0.295726
b0236	prfH	744.369	1385.76	0.269901	2372.05	6098.13	0.410073
b0237	pepD	24153.5	15906	-0.181421	26649.2	16132	-0.217995
b0238	gpt	2771.64	4279.21	0.188627	3989.57	10768.6	0.431233
b0239	frsA	4115.25	3159.57	-0.114769	4442.56	1640.16	-0.432746
b0240	crl	6496.8	3903.39	-0.221257	6953.69	5388.07	-0.110782
b0241	phoE	222.414	207.561	-0.0300172	315.035	478.629	0.18164
b0242	proB	2420.64	1614.54	-0.175882	2778.04	2941.05	0.0247641
b0243	proA	1528.99	1296.58	-0.0716057	1538.7	1798.98	0.0678732
b0245	ykfI	39.5073	53.9083	0.134978	69.9105	76.5543	0.0394272
b0246	yafW	302.069	462.417	0.184927	523.586	777.286	0.171593
b0247	ykfG	330.637	73.8066	-0.651256	482.569	427.313	-0.0528138
b0248	yafX	559.134	593.288	0.0257495	685.38	964.442	0.148344
b0249	ykfF	721.517	599.265	-0.0806272	881.265	758.116	-0.0653707
b0250	ykfB	5669.59	6770.91	0.0770956	8500.1	2920.34	-0.463992
b0251	yafY	7720.16	6035.12	-0.10694	9264.18	3375.39	-0.438483
b0252	yafZ	552.887	533.528	-0.0154792	769.923	533.383	-0.159408
b0253	ykfA	768.332	631.993	-0.0848368	794.616	568.988	-0.145054
b0254	perR	233.405	180.036	-0.112751	241.862	287.058	0.0744026
b0255	NA	3211.45	4102.75	0.106375	2846.19	2331.53	-0.0866215
b0256	insI	2556.21	1248.67	-0.311147	3782.53	1235.6	-0.485906
b0257	NA	3101.38	3710.43	0.0778697	3634.07	2396.25	-0.180862
b0258	ykfC	277.272	358.786	0.11193	538.639	446.151	-0.081816
b0260	mmuP	129.926	78.361	-0.219597	130.026	160.301	0.090906
b0261	mmuM	2062.25	1983.79	-0.0168455	1968.5	656.158	-0.477126
b0262	afuC	145.804	84.5683	-0.236563	141.558	73.6504	-0.283759
b0263	afuB	179.495	152.31	-0.0713228	303.392	397.138	0.116938
b0265	insA	9448.72	16209.5	0.234397	16567.8	8494.48	-0.290128
b0266	yagB	599.658	562.525	-0.0277616	779.785	460.848	-0.228417
b0267	yagA	91.1988	90.4477	-0.00359189	132.497	32.1606	-0.614883
b0268	yagE	5619.73	7542.38	0.127793	6977.8	4183.54	-0.222174
b0269	yagF	3843.43	6687.18	0.240525	4622.35	3351.58	-0.139614
b0270	yagG	659.763	894.808	0.132342	886.355	534.128	-0.219962
b0271	yagH	604.866	546.19	-0.0443155	615.774	438.806	-0.147149
b0272	yagI	2148.82	1858.3	-0.0630851	2169.25	2223.12	0.0106536
b0273	argF	623.349	468.273	-0.124232	767.268	560.766	-0.136166
b0276	yagJ	620.897	600.573	-0.0144541	793.109	395.953	-0.301689
b0277	yagK	191.897	153.66	-0.096507	239	178.829	-0.12596
b0278	yagL	80.2186	50.2967	-0.202736	49.7966	93.6065	0.274106
b0279	yagM	29.7474	18.2846	-0.211363	43.9609	88.8286	0.305486
b0280	yagN	3605.36	2742.8	-0.118753	5030.32	3259.63	-0.188427
b0281	intF	1842.47	1205.9	-0.184088	2194.59	1200.68	-0.261924
b0282	yagP	180.267	182.688	0.00579464	192.823	90.4355	-0.328819
b0283	yagQ	235.705	295.885	0.098755	233.117	157.492	-0.170315
b0284	yagR	224.496	132.976	-0.227436	281.552	142.325	-0.296276
b0285	yagS	126.62	118.815	-0.0276298	176.65	118.269	-0.174243
b0286	yagT	78.1944	23.3153	-0.525535	109.537	67.847	-0.208028
b0287	yagU	8213.83	13758	0.224011	6659.85	2050.26	-0.511655
b0288	ykgJ	68.8942	41.9428	-0.215525	140.071	54.2388	-0.412038
b0289	yagV	134.808	122.031	-0.0432449	162.842	64.409	-0.402818
b0290	yagW	461.222	236.257	-0.290524	515.793	197.269	-0.417416
b0291	yagX	82.3499	98.0876	0.0759511	132.254	59.6697	-0.345654
b0292	matC	209.236	164.205	-0.105251	211.264	192.332	-0.0407753
b0293	matB	79.1204	146.339	0.267071	119.616	148.251	0.0932092
b0294	matA	822.841	1169.04	0.152514	1388.49	2447.44	0.24617
b0295	ykgL	104.455	101.023	-0.014509	144.386	124.603	-0.0639962
b0296	ykgM	65.9492	45.4833	-0.161358	48.1903	62.51	0.112989
b0297	eaeH	7828.65	20125.8	0.410065	28784.1	72287.5	0.399911
b0298	insE	2843.94	2462.24	-0.0625893	3763.79	1918.5	-0.292663
b0299	insF	3311.28	3035.93	-0.0377034	3638.66	2182.89	-0.221909
b0300	ykgA	561.413	336.689	-0.222053	597.628	130.12	-0.662086
b0301	ykgB	246.58	303.952	0.0908466	205.495	325.052	0.199152
b0302	NA	64.853	117.655	0.258682	176.004	308.631	0.243916
b0303	ykgI	79.0953	19.6961	-0.60377	32.1405	88.7716	0.441221
b0304	ykgC	38.7095	23.7292	-0.212534	72.7995	46.5461	-0.194245
b0305	ykgD	20.3059	26.2001	0.11068	35.9837	22.485	-0.204214
b0306	ykgE	3861.07	5600.86	0.161547	4203.76	1675.68	-0.399447
b0307	ykgF	3243.3	5032.81	0.190824	3263.99	731.353	-0.649622
b0308	ykgG	4729.74	6456.8	0.135181	5868.8	1276.51	-0.662524
b0309	NA	96.6305	103.273	0.0288708	185.491	66.1204	-0.447988
b0310	ykgH	125.881	107.993	-0.0665646	176.792	89.3597	-0.296322
b0311	betA	2917.27	1807.9	-0.207801	2974.02	1853.28	-0.205403
b0312	betB	11289.5	7430.56	-0.181654	13438.4	9020.93	-0.173096
b0313	betI	6501.51	3583.16	-0.258748	6635.07	5249.95	-0.10169
b0314	betT	1759.91	2098.55	0.0764305	1799.96	4117.21	0.35934
b0315	yahA	162.766	132.442	-0.089536	205.037	421.373	0.312835
b0316	yahB	575.424	308.125	-0.271261	567.38	268.005	-0.325732
b0317	yahC	225.183	261.01	0.064123	297.386	377.032	0.103057
b0318	yahD	100.635	119.452	0.0744424	171.343	52.7614	-0.511551
b0319	yahE	135.104	131.169	-0.012836	152.121	171.231	0.0513934
b0320	yahF	170.789	201.823	0.0725107	468.892	96.5028	-0.686533
b0321	yahG	136.367	39.7939	-0.534894	83.4569	43.8949	-0.279048
b0322	NA	2407.89	1810.21	-0.123906	2610.54	2468.53	-0.0242919
b0323	yahI	210.778	187.943	-0.0497978	239.212	173.33	-0.139909
b0324	yahJ	513.654	300.911	-0.232233	471.509	378.241	-0.0957219
b0325	yahK	1757.03	2313.72	0.119533	1655.38	2360.96	0.154191
b0326	yahL	16.2721	16.0449	-0.00610747	20.5204	19.3652	0
b0327	yahM	216.026	214.911	-0.00224675	321.655	129.781	-0.39418
b0328	yahN	870.429	602.421	-0.159833	993.43	225.349	-0.644282
b0329	yahO	1329.74	2194.37	0.217543	1663.32	1483.32	-0.0497411
b0330	prpR	464.976	394.369	-0.0715281	455.426	646.282	0.152004
b0331	prpB	41.7752	19.081	-0.340319	78.8063	52.5597	-0.175908
b0332	NA	203.713	125.179	-0.211486	110.99	111.308	0.00124031
b0333	prpC	67.8774	18.9483	-0.554155	55.957	34.3659	-0.211727
b0334	prpD	167.699	157	-0.0286299	217.215	97.4137	-0.34827
b0335	prpE	197.956	143.136	-0.140819	218.671	209.781	-0.0180245
b0336	codB	1154.34	1422.84	0.0908223	1056.23	7006.59	0.821747
b0337	codA	6192.08	7082.74	0.0583647	7189.84	33974.7	0.674436
b0338	cynR	820.811	558.949	-0.166871	973.41	824.244	-0.0722403
b0339	cynT	32.5472	16.6609	-0.290816	39.8528	45.761	0.060037
b0340	cynS	256.545	127.612	-0.303272	219.544	156.73	-0.146369
b0341	cynX	192.298	277.808	0.15977	210.515	356.959	0.229334
b0342	lacA	268.536	348.634	0.113366	538.671	1184.52	0.34222
b0343	lacY	141.301	78.6329	-0.254541	156.643	136.938	-0.0583851
b0344	lacZ	339.986	98.0089	-0.540196	275.234	246.066	-0.0486505
b0345	lacI	785578	1042591	0.122925	879314	487018	-0.256599
b0346	mhpR	73.7188	58.0814	-0.103541	71.9176	147.176	0.311001
b0347	mhpA	58.1442	39.4621	-0.168326	88.0767	65.0809	-0.131408
b0348	mhpB	379.74	481.32	0.102948	428.276	166.284	-0.410874
b0349	mhpC	516.312	372.878	-0.141346	522.972	228.472	-0.359646
b0350	mhpD	576.706	486.056	-0.0742677	539.197	271.761	-0.29756
b0351	mhpF	716.221	519.213	-0.139701	510.614	271.377	-0.27452
b0352	mhpE	490.413	242.154	-0.30647	510.483	265.875	-0.283305
b0353	mhpT	847.553	734.891	-0.061944	701.797	232.213	-0.480326
b0354	yaiL	1428.54	1230.69	-0.0647415	1883.65	1546.26	-0.0857183
b0355	frmB	436.594	236.105	-0.266971	395.272	534.814	0.131307
b0356	frmA	6804.04	3970.25	-0.233948	6294.18	5640.13	-0.0476506
b0357	frmR	15448	10952.2	-0.149369	15425	11845.1	-0.114686
b0358	yaiO	338.348	184.421	-0.263553	377.537	141.643	-0.425764
b0359	NA	39.4897	55.1977	0.145437	17.304	15.9574	0
b0359	NA	19.3986	15.9099	-0.086103	81.3526	66.8746	-0.0851105
b0361	insD	18779	24074.2	0.10788	18236.9	17134	-0.0270941
b0362	NA	98.4968	88.6475	-0.0457556	192.923	182.507	-0.0241041
b0363	yaiP	288.558	516.936	0.253204	342.459	325.618	-0.0219002
b0364	yaiS	15.845	16.1661	0	18.0099	27.3068	0.180758
b0365	tauA	147.385	152.292	0.0142226	140.156	273.508	0.290359
b0366	tauB	184.179	222.616	0.0823159	193.222	449.431	0.366606
b0367	tauC	28.8064	14.993	-0.283601	21.971	18.3457	-0.0783142
b0368	tauD	328.428	202.166	-0.210733	313.745	303.529	-0.0143766
b0369	hemB	5184.9	5277.35	0.00767488	5581.73	4982.62	-0.0493114
b0370	NA	33.7727	15.109	-0.349329	18.9516	32.8969	0.23951
b0371	yaiT	119.161	41.9427	-0.453479	225.814	94.3358	-0.379074
b0374	NA	130.958	38.4985	-0.53169	126.158	46.8054	-0.430619
b0375	yaiV	10.8627	16.0448	0	17.0785	15.1756	0
b0376	ampH	3463.42	2177.14	-0.201619	3961.95	4195.14	0.0248366
b0377	sbmA	5682.31	3368.2	-0.227127	5366.18	3352.45	-0.204303
b0378	yaiW	2140.48	1373.17	-0.192785	2060.01	1182.9	-0.240922
b0379	yaiY	73.2486	17.979	-0.610033	87.9561	26.7515	-0.516918
b0380	yaiZ	4241.8	8333.54	0.29328	5088.57	4579.72	-0.0457564
b0381	ddlA	3731.61	2535.87	-0.167769	5316.43	6257.71	0.0707959
b0382	iraP	319.63	489.721	0.185301	367.412	235.975	-0.192287
b0383	phoA	298.727	273.474	-0.0383578	237.673	173.307	-0.137162
b0384	psiF	467.345	442.315	-0.0239055	537.214	328.06	-0.214194
b0385	adrA	51.4965	61.3803	0.0762513	95.6526	77.3077	-0.092474
b0386	proC	3266.94	3295.4	0.00376777	2951.64	2272.63	-0.113535
b0387	yaiI	6326.45	6712.45	0.025721	7299.34	3895.52	-0.272719
b0388	aroL	5296.57	3958.78	-0.126433	4196.66	2312.5	-0.258822
b0389	yaiA	5650.92	3491.45	-0.209113	6344.3	3130.4	-0.306784
b0390	aroM	473.573	466.206	-0.00680944	446.958	481.48	0.0323116
b0391	yaiE	1821.08	2871.79	0.197823	2276.78	1287.52	-0.247566
b0392	ykiA	261.822	102.938	-0.405432	204.511	70.4558	-0.462801
b0393	rdgC	907.154	777.105	-0.0672015	1383.31	3022.84	0.339497
b0394	mak	1470.02	1277.62	-0.0609204	1906.26	1311.28	-0.162486
b0395	NA	1093.37	1098.49	0.00203295	863.441	707.421	-0.0865547
b0396	araJ	987.312	1151.69	0.0668811	713.632	613.229	-0.0658516
b0397	sbcC	521.123	1516.57	0.463922	462.477	955.776	0.315266
b0397	sbcC	549.975	471.664	-0.0667099	563.193	1062.3	0.275591
b0397	sbcC	623.82	501.111	-0.0951249	535.028	1005.07	0.273821
b0397	sbcC	605.637	423.302	-0.155562	391.033	709.311	0.258624
b0397	sbcC	612.982	414.132	-0.170309	576.392	918.265	0.20225
b0398	sbcD	1163.88	611.76	-0.279327	1256.9	1052.42	-0.0771104
b0399	phoB	687.884	461.104	-0.173717	732.621	615.033	-0.0759812
b0400	phoR	368.645	239.854	-0.18666	477.134	479.4	0.00205828
b0401	brnQ	5012.53	8002.51	0.203169	5908.86	7031.44	0.0755401
b0402	proY	788.435	1366.06	0.238703	954.799	1701.4	0.250895
b0403	malZ	621.694	595.988	-0.0183394	746.531	607.194	-0.0897201
b0404	acpH	1541.21	1623.54	0.0226017	1497.57	1799.21	0.0796955
b0405	queA	2027.34	1370.1	-0.170175	2636.3	7193.03	0.435917
b0406	tgt	7490.04	9865.86	0.119651	10712.2	21303.9	0.298582
b0407	yajC	26945.5	20355.1	-0.121814	43248.8	57105.5	0.120704
b0408	secD	7528.05	4504.74	-0.223013	8400.92	18920.3	0.352601
b0409	secF	9362.22	6884.02	-0.133537	8906.11	20684	0.365947
b0410	yajD	2108.07	1352.6	-0.192716	3071.66	2046.54	-0.176353
b0411	tsx	15038.5	13633	-0.0426135	25906.4	23403	-0.044136
b0412	yajI	88.8294	125.703	0.15079	153.823	74.8063	-0.313084
b0413	nrdR	22352.6	21113.2	-0.0247729	24123.6	12798.4	-0.275285
b0414	ribD	8478.34	7594.46	-0.0478139	9799.88	5957.51	-0.216156
b0415	ribE	25631.3	20434	-0.0984158	23850.8	25085.9	0.0219265
b0415	ribE	34526.8	27244.2	-0.102882	25463	26294.7	0.0139591
b0415	ribE	24555.1	19300.5	-0.104572	29990.8	30847.4	0.0122315
b0415	ribE	23445.5	18309	-0.107395	30927.7	31538.4	0.00849193
b0415	ribE	32161.2	22803.2	-0.149337	23632.6	23139.7	-0.00915543
b0416	nusB	15676.5	13506.7	-0.0647004	20293.9	21076.5	0.0164334
b0417	thiL	4564.1	5728.85	0.0987128	5683.5	10831.2	0.280061
b0418	pgpA	7295.86	9975.65	0.135865	8491.35	7864.77	-0.0332907
b0419	yajO	3097.75	3466.28	0.0488168	3580.61	1935.48	-0.267167
b0420	dxs	12555.6	14385.4	0.0590824	13917.9	17761.1	0.105895
b0421	ispA	7039.38	8022.28	0.0567637	6632.65	7573.34	0.0576004
b0422	xseB	14675.4	15230.8	0.0161339	18455	17206.4	-0.0304227
b0423	thiI	3547.43	4496.6	0.102971	4835.38	10984.3	0.35634
b0424	yajL	3250.25	4384.76	0.13003	3741.29	2749.33	-0.133794
b0425	panE	5675.18	3806.12	-0.173498	7815.58	2598.14	-0.478299
b0426	yajQ	2600.12	2267.45	-0.059456	4031.72	3543.86	-0.056014
b0427	yajR	498.965	345.699	-0.159372	525.881	900.305	0.233502
b0428	cyoE	32911.8	21104.6	-0.192975	34410.1	45321.4	0.119618
b0429	cyoD	40027.4	29869.1	-0.127136	41803.8	49860.1	0.076538
b0430	cyoC	73833	54759.4	-0.129792	69242.2	118607	0.23374
b0431	cyoB	40714.1	26995.9	-0.178447	46942.1	88539.9	0.275576
b0432	cyoA	21642.4	16334.3	-0.122206	23481.4	82482	0.545635
b0433	ampG	1233.08	2074.84	0.225994	1301.4	3857.9	0.471941
b0434	yajG	8329.54	8693.8	0.0185886	9908.05	13655.8	0.139328
b0435	bolA	2309.73	4283.95	0.268283	3012.78	1388.49	-0.336424
b0436	tig	19495	18668.3	-0.0188181	32734.4	73386.7	0.350614
b0437	clpP	66887.4	47217.3	-0.151243	93253.1	33937.4	-0.438985
b0438	clpX	38200.1	38560.2	0.00407488	48255.1	30409.1	-0.20054
b0439	lon	8730.86	6843.59	-0.105773	10301.5	17878.8	0.239439
b0440	hupB	8256.17	11120.8	0.129357	10533.6	11925	0.05388
b0441	ppiD	1445.78	812.274	-0.2504	3483.33	5542.74	0.20173
b0442	ybaV	827.427	809.233	-0.00965624	850.607	835.801	-0.00762591
b0443	ybaW	490.348	802.804	0.214105	760.596	1464.9	0.284653
b0444	queC	1123.53	770.803	-0.163641	1316.69	1526.98	0.0643502
b0445	ybaE	196.397	124.133	-0.199247	285.191	96.4664	-0.470759
b0446	cof	1728.71	1429.09	-0.0826636	1415.14	1111.98	-0.104702
b0447	ybaO	2537.29	1710.77	-0.171179	2689.65	1733.1	-0.190873
b0448	mdlA	440.444	481.264	0.0384931	480.766	533.506	0.0452054
b0449	mdlB	604.451	402.898	-0.176166	600.081	486.339	-0.0912707
b0450	glnK	249.041	340.86	0.136304	255.609	508.242	0.298495
b0451	amtB	742.215	638.257	-0.0655343	680.706	449.476	-0.180253
b0452	tesB	2393.81	2656.26	0.0451808	2536.15	1929.02	-0.118837
b0453	ybaY	3695.73	4908.44	0.123243	3907.51	3697.63	-0.0239769
b0454	ybaZ	416.148	723.019	0.239901	447.68	298.819	-0.175559
b0456	ybaA	292.5	371.944	0.104352	443.602	1039.93	0.370011
b0457	ylaB	1527.95	1881.65	0.0904299	1896.73	1812.59	-0.0197071
b0458	ylaC	4790.7	6136.31	0.107508	6250.69	7596.57	0.0846895
b0459	maa	1196.73	996.534	-0.0795048	1174.84	1956.01	0.22139
b0460	hha	5636.09	2772.49	-0.308107	7922.32	4170.07	-0.278709
b0461	ybaJ	2283.65	1398.65	-0.212922	3067.3	1902.95	-0.207328
b0462	acrB	13916.3	10178.1	-0.135856	12091.8	18717	0.189745
b0463	acrA	10269.8	5578.65	-0.265034	11384.7	16821.5	0.169543
b0464	acrR	1188.91	1411.95	0.0746692	1494.76	2019.17	0.130602
b0465	kefA	1718.38	1327.59	-0.112056	1875.31	3470.6	0.267332
b0466	ybaM	922.961	1301.29	0.149192	1110.41	807.204	-0.138501
b0467	priC	3765.3	3699.7	-0.00763303	4318.13	2154.1	-0.30203
b0468	ybaN	880.395	620.569	-0.151887	789.566	1343.3	0.230785
b0469	apt	1542.48	1711.06	0.0450461	2338.76	9740.25	0.619584
b0470	dnaX	12288.7	12882.3	0.0204893	13030.1	22131	0.230053
b0471	ybaB	15057.9	13504.5	-0.0472846	15731.6	21915.7	0.143983
b0472	recR	29763.2	44235.5	0.172091	42132	67120	0.202239
b0473	htpG	4721.38	1988.36	-0.375573	7078.11	7564.76	0.0288777
b0474	adk	8786.06	8879.03	0.00457149	14712.6	26327	0.252711
b0475	hemH	420.825	370.265	-0.0555881	325.245	190.825	-0.231576
b0476	aes	91.7311	122.305	0.124927	106.25	100.447	-0.0243948
b0477	gsk	1568.42	1464.38	-0.0298102	2210.68	4383.17	0.297263
b0478	ybaL	12377.4	15331.6	0.092959	12764.7	6231.48	-0.31142
b0479	fsr	2034.09	3106.34	0.183878	2180.89	1132.1	-0.284748
b0480	ushA	1956.05	1339.36	-0.164483	1863.96	766.665	-0.385831
b0481	ybaK	241.464	224.474	-0.0316863	311.88	314.042	0.00299975
b0482	ybaP	1068.4	739.638	-0.159716	1043.44	491.11	-0.327289
b0483	ybaQ	1676.61	1431.6	-0.0686091	2511.71	1144.74	-0.341262
b0484	copA	1511.69	3907.09	0.412389	1489.35	2837.74	0.279976
b0485	ybaS	471.725	11397	1.3831	497.694	3654.66	0.865885
b0486	ybaT	313.896	6080.78	1.28717	234.544	1271.67	0.734148
b0487	cueR	3184.87	7343.42	0.362807	4530.08	3763.88	-0.0804703
b0488	ybbJ	4454.6	6390.7	0.15674	5616.17	1703.72	-0.518043
b0489	qmcA	3977.86	3222.17	-0.0915017	4486.11	1011.02	-0.647109
b0490	ybbL	4757.49	5123.11	0.032156	5797.21	2234.09	-0.414119
b0491	ybbM	1224.5	950.311	-0.110092	1502.54	590.309	-0.405747
b0492	ybbN	5858.67	4980.59	-0.0705181	5807.02	6055.87	0.0182232
b0493	ybbO	2404.77	2837.24	0.0718226	2854.61	1425.65	-0.301532
b0494	tesA	5217.34	4492.34	-0.0649765	5668.46	2645.86	-0.330898
b0495	ybbA	557.329	1703.99	0.485356	549.129	492.932	-0.0468876
b0496	ybbP	2370.68	8493.51	0.554214	2275.75	2561.8	0.0514202
b0497	rhsD	264.268	108.567	-0.386346	393.03	489.552	0.0953731
b0498	ybbC	1908.52	4144.24	0.336747	2202.61	3467.8	0.197115
b0499	ylbH	59.1376	19.849	-0.474125	1012.16	1075.24	0.0262537
b0500	ybbD	146.922	284.629	0.287193	320.787	959.406	0.475786
b0501	NA	223.274	354.973	0.201357	306.616	345.217	0.0514972
b0502	ylbG	375.894	363.512	-0.0145458	1005.31	970.793	-0.0151728
b0503	ybbB	369.892	1130.3	0.485119	563.262	588.308	0.0188937
b0504	allS	49.1735	32.6753	-0.177511	85.906	17.2477	-0.697292
b0505	allA	145.713	118.018	-0.09155	199.449	91.9025	-0.336505
b0506	allR	2021.1	1948.77	-0.0158281	2632.87	2446.38	-0.0319062
b0507	gcl	287.361	175.883	-0.213205	236.377	147.471	-0.2049
b0508	hyi	69.8022	19.464	-0.554637	46.6704	25.8858	-0.25598
b0509	glxR	85.8128	19.0858	-0.652842	101.696	62.8944	-0.208692
b0510	NA	48.9927	20.8355	-0.371327	20.2441	17.8807	0
b0511	ybbW	140.832	45.5135	-0.490559	207.426	184.131	-0.0517353
b0512	allB	249	195.91	-0.104144	195.591	51.0142	-0.583657
b0513	ybbY	80.6308	48.759	-0.218446	106.639	111.877	0.0208242
b0514	glxK	151.949	166.432	0.0395369	140.091	231.875	0.218842
b0515	ylbA	4725.33	7398.26	0.194698	6345.92	8338.2	0.118577
b0516	allC	299.961	246.995	-0.0843756	392.949	332.876	-0.0720544
b0517	allD	1189.15	1051.89	-0.0532667	981.056	4307.05	0.642486
b0518	fdrA	137.583	169.083	0.0895354	165.387	162.446	-0.00779388
b0519	ylbE	168.668	165.493	-0.00825484	454.223	1257.91	0.44238
b0520	ylbF	234.824	192.982	-0.0852264	259.344	149.438	-0.239416
b0521	ybcF	95.8574	119.809	0.0968653	57.2968	67.7972	0.0730815
b0522	purK	929.85	820.328	-0.0544253	940.786	5173.25	0.740273
b0523	purE	1699.59	1317.8	-0.110495	1817.08	8192.42	0.654038
b0524	lpxH	5208.71	7550.3	0.161234	5401.91	10468.9	0.287354
b0525	ppiB	7935.48	8047.99	0.00611442	12345.1	16176.6	0.117393
b0526	cysS	3014.16	2965.22	-0.00710999	3154.14	6421.76	0.308774
b0527	ybcI	315.281	484.478	0.186576	370.88	495.868	0.126133
b0528	ybcJ	2487.05	2322.32	-0.0297634	2697.04	2418.07	-0.0474187
b0529	folD	2520.53	2184.92	-0.062057	3355.25	3699.37	0.0424029
b0530	sfmA	35.3304	17.8845	-0.295671	18.2314	16.9332	0
b0531	sfmC	11.2607	15.6325	0	19.4676	17.6597	0
b0532	sfmD	1019.66	1185	0.06526	1847.79	2821.51	0.18383
b0533	sfmH	12.1702	15.1429	0	18.2139	16.3891	0
b0534	sfmF	21.2588	14.9172	-0.153853	18.2214	17.17	0
b0535	fimZ	11.2181	15.2895	0	17.7745	17.0451	0
b0537	intD	565.634	345.945	-0.213529	659.36	284.95	-0.364355
b0538	NA	190.377	184.938	-0.0125876	196.409	276.902	0.149165
b0539	exoD	1661.14	2195.97	0.12122	1638.18	2519.5	0.186951
b0543	emrE	386.397	356.194	-0.0353471	388.936	600.526	0.188653
b0544	ybcK	77.1256	82.1576	0.027449	64.5228	91.6197	0.152276
b0545	ybcL	48.4436	104.592	0.334263	62.9794	149.594	0.375715
b0546	ybcM	1683.69	4502.42	0.427183	3400.51	5362.37	0.197812
b0547	ybcN	11.1658	16.0767	0	23.8757	26.3947	0.0435618
b0548	ninE	24.7639	16.8391	-0.167499	17.9984	15.8484	0
b0549	ybcO	977.576	1083.97	0.0448668	964.206	1111.09	0.061579
b0550	rusA	59.5661	31.0593	-0.282808	1220.64	1252.09	0.0110484
b0551	quuD	3286.9	7118.07	0.335576	6520.43	8705.64	0.125524
b0553	nmpC	70509	53499.6	-0.119894	135171	69128.4	-0.291229
b0554	essD	134.376	20.0798	-0.825564	123.82	112.532	-0.0415164
b0555	arrD	289.25	375.248	0.113046	401.599	561.059	0.145216
b0556	rzpD	94.2057	130.058	0.14006	99.7454	198.828	0.299585
b0556	rzpD	11175.8	10590.6	-0.0233571	10416.8	16461.5	0.198735
b0557	borD	692.331	388.911	-0.250463	1174.69	3134.72	0.426276
b0558	ybcV	23.5571	14.7154	-0.20435	26.79	14.0244	-0.281089
b0559	ybcW	764.289	896.005	0.0690527	882.454	982.397	0.0465952
b0560	nohB	199.722	100.478	-0.298355	194.841	66.9027	-0.464237
b0561	tfaD	48.9803	49.5644	0.00514791	44.3871	16.8219	-0.421382
b0562	ybcY	68.8956	52.5807	-0.117365	99.3335	27.7939	-0.553145
b0563	tfaX	146.731	195.723	0.125121	199.04	104.148	-0.28129
b0564	appY	48.3374	16.0792	-0.478018	70.2951	30.8275	-0.357987
b0565	ompT	56670.2	49199.2	-0.0613969	68516.2	43514.5	-0.197159
b0566	envY	61.093	16.8343	-0.559797	32.3163	15.7446	-0.312289
b0567	ybcH	138.6	252.703	0.260847	304.35	276.732	-0.041314
b0568	nfrA	528.618	300.615	-0.245131	790.607	888.996	0.0509389
b0569	nfrB	899.911	474.45	-0.278009	823.168	511.82	-0.206372
b0570	cusS	616.713	380.032	-0.210263	622.533	781.234	0.0986186
b0571	cusR	1879.75	1646.72	-0.0574822	2254.19	3161.95	0.146964
b0572	cusC	16.0196	15.6648	-0.00972554	17.5333	15.9818	0
b0573	cusF	1229.26	855.695	-0.157323	525.94	969.791	0.265742
b0574	cusB	93.8986	36.2233	-0.413671	49.564	48.9264	-0.00562356
b0575	cusA	129.792	151.793	0.068004	137.215	171.728	0.0974408
b0576	pheP	889.35	1172.75	0.120134	964.091	2663.81	0.441384
b0577	ybdG	647.61	436.355	-0.171473	411.394	307.844	-0.125927
b0578	nfsB	6928.26	5960.66	-0.0653296	7905.31	5459.3	-0.160782
b0579	ybdF	1169.5	907.924	-0.10995	1386.37	356.437	-0.589895
b0580	ybdJ	1386.37	2123.46	0.185164	1388.71	1525.72	0.0408644
b0581	ybdK	365.499	431.911	0.0725086	316.11	113.063	-0.446517
b0583	entD	183.396	110.07	-0.22172	181.922	100.372	-0.258272
b0584	fepA	4746.57	10649.9	0.350966	10255	19842	0.286651
b0585	fes	74.065	88.0823	0.0752754	44.1965	159.419	0.557152
b0585	fes	76.4757	83.4996	0.0381611	20.7245	71.2371	0.536221
b0585	fes	82.4454	82.7577	0.00164202	106.343	132.566	0.0957242
b0585	fes	109.903	31.1836	-0.547081	174.288	183.314	0.0219277
b0585	fes	101.215	22.7483	-0.648293	96.3376	91.0577	-0.024479
b0586	entF	706.114	200.304	-0.547186	503.165	230.047	-0.339894
b0587	fepE	24.8604	15.0588	-0.217719	29.1616	22.8408	-0.1061
b0588	fepC	315.024	113.154	-0.444672	269.633	279.347	0.0153706
b0589	fepG	517.446	232.816	-0.346851	419.938	510.907	0.0851569
b0590	fepD	451.032	372.127	-0.0835169	421.498	933.899	0.345505
b0591	entS	56.886	28.7729	-0.296022	30.6448	277.453	0.956833
b0592	fepB	246.74	147.901	-0.22227	277.499	231.106	-0.0794498
b0593	entC	2064.52	857.82	-0.381422	1500.17	1355.93	-0.0439035
b0594	entE	764.555	60.0162	-1.10514	484.728	187.419	-0.412684
b0595	entB	2008.59	867.457	-0.364644	1537.37	1124.13	-0.135962
b0596	entA	901.531	122.96	-0.865218	578.973	242.946	-0.377149
b0597	ybdB	3097.47	1889.31	-0.214703	3030.57	2663.51	-0.0560698
b0598	cstA	17509.9	42131.2	0.38132	23274.6	19568.8	-0.075317
b0599	ybdH	362.028	261.834	-0.140716	388.944	181.073	-0.332032
b0600	ybdL	439.274	335.645	-0.116856	529.927	238.293	-0.347106
b0601	ybdM	63.9027	92.6013	0.161097	62.246	43.0613	-0.160024
b0602	ybdN	271.372	286.483	0.023535	322.613	351.271	0.0369597
b0603	ybdO	101.628	52.8583	-0.283901	75.7909	52.2977	-0.161135
b0604	dsbG	729.274	649.369	-0.0503992	1099.61	1755.31	0.203113
b0605	ahpC	65966.3	42165.9	-0.194361	112481	69210.9	-0.210903
b0606	ahpF	3018.26	1870.48	-0.207803	7094.06	5817.85	-0.0861325
b0607	uspG	16728.4	18411	0.0416228	27065.7	3438.06	-0.896106
b0608	ybdR	712.825	477.937	-0.173613	596.067	272.468	-0.339979
b0609	NA	914.186	364.109	-0.399803	919.235	511.658	-0.254447
b0610	rnk	2840.98	1344.05	-0.325054	5064.9	4515.22	-0.0498915
b0611	rna	4620.41	3108.23	-0.172168	5435.98	3092.98	-0.2449
b0612	citT	208.2	384.841	0.266802	236.559	435.704	0.265253
b0613	citG	116.732	51.2662	-0.357358	110.907	84.6788	-0.117186
b0614	citX	92.8718	112.474	0.0831694	108.734	133.955	0.0905923
b0615	citF	74.5883	87.6833	0.0702459	112.467	179.006	0.201844
b0616	citE	25.7695	17.1546	-0.176725	18.4217	53.1404	0.460095
b0617	citD	41.7312	18.9185	-0.343573	44.1668	69.7399	0.198385
b0618	citC	42.6492	23.4526	-0.259719	31.4172	16.2796	-0.285524
b0619	dpiB	576.181	394.041	-0.165017	577.907	363.836	-0.200952
b0620	dpiA	1335.46	1339.52	0.00131896	1282.65	1280.82	-0.000622671
b0621	dcuC	29.6416	15.4751	-0.282268	17.025	15.6397	0
b0622	pagP	49.8462	20.8453	-0.378623	19.2356	30.8942	0.205772
b0623	cspE	41647.8	94667.6	0.35661	75353.7	100472	0.12494
b0624	crcB	537.828	309.817	-0.239538	633.435	509.718	-0.0943721
b0625	NA	621.117	329.005	-0.275971	633.774	274.021	-0.364151
b0626	ybeM	617.554	335.99	-0.264348	668.612	297.911	-0.351087
b0627	tatE	2074.1	2301.35	0.0451522	2375.87	2036.5	-0.0669395
b0628	lipA	25660.8	29494.5	0.0604712	40239.7	28950.2	-0.143003
b0629	ybeF	321.814	305.032	-0.0232602	362.907	312.649	-0.0647386
b0630	lipB	1551.02	1353.26	-0.059237	1987.03	2863.72	0.158727
b0631	ybeD	1262.7	1255.4	-0.00252106	1677.08	5047.18	0.478495
b0632	dacA	11909.6	9600.77	-0.0935903	12351.3	17680.6	0.155784
b0633	rlpA	4859.42	2990.17	-0.210889	5622.75	7585.65	0.130044
b0634	mrdB	1191.77	1974.63	0.219295	1313.65	4887.47	0.570605
b0635	mrdA	1030.35	908.83	-0.0545004	981.709	3416.5	0.541599
b0636	ybeA	6016.01	6958.69	0.0632188	7488.31	15102.3	0.304658
b0637	ybeB	12484.3	16472.5	0.120395	15528.4	28858.3	0.269145
b0638	cobC	562.516	585.571	0.0174447	377.7	648.944	0.23506
b0639	nadD	2395.01	1443.02	-0.220035	2481	3035.57	0.0876141
b0640	holA	2834.32	1733.22	-0.213595	2329.84	3185.39	0.135837
b0641	rlpB	4941.95	3286.78	-0.177128	5943.72	8313.87	0.145745
b0642	leuS	5046.61	3788.52	-0.124531	5463.6	8278.28	0.180461
b0643	ybeL	1965.65	1848.29	-0.0267347	2931.47	1004.46	-0.465152
b0644	ybeQ	74.2999	65.8686	-0.0523095	116.624	98.3368	-0.0740725
b0645	ybeR	32.802	17.7698	-0.266217	17.1927	15.7669	0
b0646	djlB	37214.3	95566.2	0.409595	207611	343910	0.219193
b0647	ybeT	10.4962	13.8093	0	17.5789	16.1549	0
b0648	ybeU	96.6801	176.891	0.262367	146.931	156.083	0.02624
b0649	djlC	125.662	175.983	0.146268	163.995	147.103	-0.0472104
b0650	hscC	270.324	138.268	-0.291164	368.046	150.333	-0.388846
b0651	rihA	12868	14293.6	0.0456314	19405.3	11108.4	-0.242267
b0652	gltL	1327.76	2279.34	0.234689	1391.53	799.304	-0.240782
b0653	gltK	1679.58	4044.54	0.381668	2034.38	1234.1	-0.217083
b0654	gltJ	2806.84	3463.4	0.0912853	2995.42	1346.9	-0.347121
b0655	gltI	11030.3	13406.5	0.0847296	11310	2796.59	-0.606835
b0657	lnt	2937.32	2299.86	-0.106251	3100.19	6872.39	0.345719
b0658	ybeX	8686.77	7243.14	-0.0789316	8524.35	12894.4	0.179738
b0659	ybeY	10992.3	9330.97	-0.0711612	11397.9	11387.4	-0.000400101
b0660	ybeZ	11124.9	8314.33	-0.126469	11845.2	12260.6	0.0149694
b0661	miaB	2642.83	2296.26	-0.0610478	3046.69	7710.46	0.403252
b0662	ubiF	6945.87	7785.71	0.0495714	7077.9	2594.92	-0.43578
b0663	NA	259.032	368.591	0.153191	754.685	1872.22	0.39459
b0671	NA	1958.87	3926.41	0.301989	4513.57	10750.2	0.376898
b0674	asnB	2574.75	2367.41	-0.0364617	3416.74	1323.73	-0.411813
b0675	nagD	11105	11330.9	0.00874489	12244.3	4135.22	-0.471435
b0676	nagC	22130.2	23740.5	0.0305047	21131.9	4824.08	-0.641523
b0677	nagA	59511	36344.1	-0.214164	62214.4	6905.69	-0.954684
b0678	nagB	13235.1	13513.1	0.009029	16004.9	2368.31	-0.829815
b0679	nagE	61116.1	51022	-0.0783984	71609.9	9110.34	-0.895439
b0680	glnS	5823.56	4432.09	-0.11858	5977.34	14150.7	0.374271
b0681	ybfM	724.405	654.479	-0.0440858	828.859	508.972	-0.211787
b0682	ybfN	639.413	1133.4	0.248602	993.628	1147.89	0.0626758
b0683	fur	7115.65	7169.14	0.00325239	11454.6	10836.6	-0.024087
b0684	fldA	11882.5	9344.33	-0.10436	14897	12671.1	-0.0702852
b0685	ybfE	3758.26	2538.99	-0.170326	4646.9	5005.08	0.0322477
b0686	ybfF	764.085	643.242	-0.0747675	818.695	661.527	-0.0925743
b0687	seqA	4755.38	3713.27	-0.107429	6101.19	5056.47	-0.0815675
b0688	pgm	13422.3	17643.1	0.118747	15488.9	16742.7	0.0338041
b0689	ybfP	200.933	235.053	0.0681147	229.844	363.605	0.199196
b0690	ybfG	153.723	162.998	0.0254411	375.525	396.129	0.0231974
b0691	ybfG	72.2821	128.377	0.249457	128.153	78.5067	-0.212822
b0692	potE	322.315	445.13	0.140206	380.152	327.597	-0.0646174
b0693	speF	46.5137	20.387	-0.358228	18.6484	16.8965	0
b0694	kdpE	1118.22	1309.35	0.0685268	1390.07	1220.63	-0.0564538
b0695	kdpD	1705.95	1687.13	-0.0048179	1464.83	1717.89	0.0692092
b0696	kdpC	107.474	132.605	0.0912572	42.9649	173.243	0.605541
b0697	kdpB	270.2	214.489	-0.10028	90.8619	126.609	0.144083
b0698	kdpA	169.147	164.202	-0.0128837	162.928	790.965	0.686162
b0699	ybfA	608.307	898.902	0.16959	916.332	705.374	-0.113633
b0700	rhsC	45.0738	146.916	0.513145	95.3328	82.2461	-0.0641273
b0701	NA	101336	117526	0.0643701	116806	183387	0.195903
b0702	ybfB	54.2712	47.1112	-0.0614453	54.3055	101.583	0.271976
b0703	ybfO	177.815	140.801	-0.101364	279.668	2619.84	0.971633
b0704	ybfC	91.2779	116.516	0.106021	63.7818	261.224	0.612317
b0705	ybfL	1021.78	1602.63	0.195474	1038.16	1273.91	0.0888738
b0706	ybfD	198.397	347.9	0.24392	226.734	240.007	0.0247066
b0707	ybgA	1068.35	1157.09	0.0346545	1056.52	804.023	-0.118609
b0708	phr	1267.91	933.197	-0.133117	791.667	421.378	-0.273871
b0709	ybgH	76.2834	96.3303	0.101333	74.1173	94.5651	0.105811
b0710	ybgI	34315.6	30922.4	-0.0452177	31957.7	9592.84	-0.522629
b0711	ybgJ	22424.8	22174.1	-0.00488098	22343.5	7456.55	-0.476614
b0712	ybgK	17360.9	14557.8	-0.0764781	17465.5	5490.33	-0.502583
b0713	ybgL	12476.5	15587.5	0.0966833	16787.4	6134.76	-0.437187
b0714	nei	1941.42	2407.76	0.0934921	2578.01	995.38	-0.413295
b0715	abrB	519.07	579.157	0.0475703	567.131	233.169	-0.386013
b0716	ybgO	69.762	55.6707	-0.0979923	190.451	140.765	-0.131288
b0717	ybgP	53.2745	18.0867	-0.46916	80.9244	29.6033	-0.436739
b0718	ybgQ	134.764	207.022	0.186444	274.497	212.513	-0.111153
b0719	ybgD	815.402	1377.79	0.227811	706.632	1469.9	0.318093
b0720	gltA	14868.1	11018.5	-0.13013	16174.8	7319.13	-0.344378
b0721	sdhC	20993.9	24846.3	0.0731692	21843.1	53909.7	0.392352
b0722	sdhD	23112.5	33613	0.16266	25439.6	60636.6	0.377225
b0723	sdhA	15164.6	16291.8	0.0311356	15006.4	28320.7	0.275829
b0724	sdhB	10127.3	11357.6	0.0497896	13566.7	24570.9	0.257948
b0725	NA	1105.92	1137.65	0.0122853	1429.58	1547.5	0.0344227
b0726	sucA	85384.7	71474.6	-0.0772283	87363.3	39999.1	-0.339279
b0727	sucB	97243.6	58495.1	-0.220742	136477	48953.7	-0.445273
b0728	sucC	54577.4	38703.2	-0.149266	73440.6	32567.2	-0.353156
b0729	sucD	29777.1	17089.9	-0.241144	37180.5	13612	-0.436395
b0730	mngR	651.631	520.595	-0.0975017	983.37	817.551	-0.080202
b0731	mngA	9.34979	40.8844	0.640756	175.383	14.6185	-1.07908
b0732	mngB	392.397	252.038	-0.192258	619.695	294.437	-0.323186
b0733	cydA	321752	681382	0.325869	499643	166391	-0.47753
b0734	cydB	155612	234832	0.178714	199080	75409.8	-0.421601
b0735	ybgE	40753.7	102924	0.402351	44122.7	39779.1	-0.0450067
b0736	ybgC	2245.82	1975.85	-0.0556207	2961.6	4049.79	0.135906
b0737	tolQ	4779.62	3900.43	-0.0882809	5487.44	8983.08	0.214055
b0738	tolR	3228.18	3211.12	-0.00230166	3602.91	7377.22	0.311239
b0739	tolA	1314.78	1020.39	-0.110085	498.421	862.301	0.238063
b0740	tolB	23680.3	23516.8	-0.00300977	29437.8	40369.8	0.137152
b0741	pal	29612.9	22349.8	-0.122208	41204.7	38209.4	-0.0327763
b0742	ybgF	18411.2	15950.5	-0.0623073	24642.4	34310.7	0.143748
b0750	nadA	343.758	241.417	-0.153484	402.483	113.72	-0.54891
b0751	pnuC	847.462	801.008	-0.0244836	818.973	282.658	-0.462009
b0752	zitB	1953.81	1736.57	-0.0511916	2063.72	499.041	-0.616513
b0753	ybgS	508.273	395.426	-0.109032	623.288	316.672	-0.294079
b0754	aroG	9949.87	8190.74	-0.0844945	11661.8	3731.85	-0.494841
b0755	gpmA	10237.7	12033.5	0.0701927	11262.5	7684.31	-0.166028
b0756	galM	22255.4	28616.3	0.10918	26234.6	9437.11	-0.444035
b0757	galK	32307	50605.5	0.194901	43790.1	12095.1	-0.558765
b0758	galT	49232.6	59560.4	0.0827051	68608.1	11540.9	-0.774135
b0759	galE	74588.2	70367.7	-0.0252967	107951	22423.1	-0.682531
b0760	modF	971.948	996.8	0.0109651	1142.74	515.925	-0.345362
b0761	modE	5451.94	2897.48	-0.274531	6935.14	3172.29	-0.339682
b0762	ybhT	831.563	2229.46	0.428305	1204.54	1766.14	0.166204
b0763	modA	19663.9	20427.7	0.0165501	24222.7	9881.54	-0.389399
b0764	modB	17254.5	22612	0.117437	21966.1	10133.6	-0.33599
b0765	modC	18892.2	25391.9	0.128412	17584.2	7765.22	-0.35497
b0766	ybhA	876.344	434.489	-0.304696	1078.43	1907.22	0.247606
b0767	pgl	12857.4	8867.6	-0.161347	14771.3	7858.37	-0.274088
b0768	ybhD	230.029	114.123	-0.30441	433.781	365.94	-0.0738603
b0769	ybhH	31.0685	21.3302	-0.163325	42.0948	21.0134	-0.301732
b0770	ybhI	15917.3	16974.6	0.0279296	11843.8	13228.3	0.0480112
b0771	ybhJ	862.871	1253.79	0.162277	953.319	1267.29	0.123638
b0772	ybhC	1861.53	923.701	-0.304338	1957.6	5884.9	0.478014
b0773	ybhB	795.923	633.171	-0.0993503	827.012	1180.39	0.154514
b0774	bioA	343.375	292.737	-0.0692905	359.676	476.912	0.122527
b0775	bioB	56.5169	52.1425	-0.0349863	63.1271	112.878	0.252393
b0776	bioF	44.9385	43.7402	-0.0117377	66.2887	72.3439	0.0379624
b0777	bioC	459.569	303.704	-0.179901	553.603	787.48	0.153041
b0778	bioD	490.3	374.619	-0.116872	502.171	1450.78	0.46075
b0779	uvrB	7916.8	6605.04	-0.0786746	9417.99	3876.06	-0.385568
b0780	ybhK	2605.75	2014.67	-0.11173	3771.92	2475.59	-0.182883
b0781	moaA	6471.09	3736.58	-0.238503	6630.35	5847.73	-0.054549
b0782	moaB	4187.84	2908.24	-0.15836	4906.14	3736.41	-0.118286
b0783	moaC	8883.87	6598.31	-0.12917	11126	9722.87	-0.0585437
b0784	moaD	10901.7	12321.9	0.053184	12961.2	11403.9	-0.0555915
b0785	moaE	4718.57	3766.03	-0.0979263	5841.98	4475.28	-0.11574
b0786	ybhL	15986.1	15532.4	-0.0125047	21894.5	5994.97	-0.562548
b0787	ybhM	520.03	632.501	0.0850328	497.953	497.582	-0.000323576
b0788	ybhN	1719.47	3638.39	0.325514	1815.07	3081.61	0.229884
b0789	ybhO	196.212	139.343	-0.148641	147.122	76.5732	-0.2836
b0790	ybhP	208.419	218.122	0.0197622	150.347	99.5739	-0.17895
b0791	ybhQ	4592.73	9339.13	0.308236	5631.15	4351.18	-0.11199
b0792	ybhR	616.157	563.66	-0.0386737	724.876	341.757	-0.326546
b0793	ybhS	134790	148845	0.0430763	171941	109816	-0.194714
b0794	ybhF	5341.02	5677.21	0.0265103	5351.12	1328.31	-0.605145
b0795	ybhG	6600.27	5269.34	-0.097805	7118.11	1407.65	-0.703871
b0796	ybiH	4014.34	3631.58	-0.0435187	4355.7	1111.38	-0.593197
b0797	rhlE	3444.34	1848.59	-0.270266	3479.91	3705.69	0.0273019
b0798	ybiA	643.166	421.994	-0.183017	1088.08	574.708	-0.277213
b0799	dinG	5893.21	6532.23	0.0447098	6419.54	2418.87	-0.423892
b0800	ybiB	9353.43	10398	0.0459797	10667	3649.32	-0.465831
b0801	ybiC	5948.1	4799.94	-0.093143	7250.32	2035.33	-0.551722
b0802	ybiJ	2072.94	1224.14	-0.228758	2295.42	977.947	-0.370547
b0803	ybiI	268.544	233.045	-0.0615754	380.542	198.868	-0.281837
b0804	ybiX	126.786	37.5222	-0.528781	149.239	77.0328	-0.287206
b0805	fiu	169.046	122.869	-0.138565	179.234	254.53	0.152317
b0806	ybiM	373.803	395.272	0.0242522	101.284	86.6285	-0.067878
b0806	ybiM	86.2706	40.1026	-0.33269	509.733	254.869	-0.301026
b0807	rlmF	680.961	322.708	-0.324313	596.896	919.255	0.187537
b0808	ybiO	831.431	1097.44	0.120554	949.103	971.442	0.0101033
b0809	glnQ	19001.2	23575	0.0936697	20050.8	16743.8	-0.0782788
b0810	glnP	11904.1	15712.1	0.120537	9330.64	8539.51	-0.0384785
b0811	glnH	28163.3	26921.9	-0.0195787	30697.3	17877.5	-0.234794
b0812	dps	3770.69	9640.31	0.40767	6164.89	4056.97	-0.181723
b0813	rhtA	205.948	418.855	0.308305	160.979	284.735	0.247671
b0814	ompX	37745.1	31778.1	-0.0747326	61447.8	45498.7	-0.130507
b0815	ybiP	370.939	418.228	0.0521113	534.531	701.309	0.117936
b0816	yliL	267.686	285.072	0.0273291	509.197	638.438	0.0982333
b0817	mntR	674.925	809.466	0.0789427	798.317	1347.77	0.227441
b0818	ybiR	2143.03	2576.39	0.0799843	2014.99	3399.63	0.227159
b0819	ybiS	2334.37	2053.05	-0.0557705	3287.55	5677.53	0.237287
b0820	ybiT	2128.75	1886.24	-0.0525269	2260.82	6089.05	0.430283
b0821	ybiU	189.141	156.637	-0.0818912	256.82	326.262	0.103938
b0822	ybiV	592.636	321.467	-0.265652	646.484	475.593	-0.133323
b0823	ybiW	179.075	234.401	0.116925	255.998	232.855	-0.0411498
b0824	ybiY	152.566	121.356	-0.0993995	209.884	81.5179	-0.410726
b0825	fsaA	397.038	249.751	-0.201325	453.599	139.383	-0.512463
b0826	moeB	4588.1	4675.01	0.0081491	5553.87	2426.14	-0.359679
b0827	moeA	21898	18278.2	-0.0784706	16953.1	6544.76	-0.413357
b0828	iaaA	8943.18	7031.39	-0.104451	9088.05	2190.4	-0.617948
b0829	gsiA	6838.43	5121.11	-0.125592	7119.21	1733.8	-0.613432
b0830	gsiB	3631.79	2485.31	-0.16474	3829.56	1586.67	-0.382663
b0831	gsiC	2739.68	3536.01	0.110815	2934.85	1127.82	-0.415348
b0832	gsiD	1133.93	1125.09	-0.0033977	1184.23	476.534	-0.395342
b0833	yliE	165.128	86.5076	-0.280768	245.386	641.166	0.417122
b0834	yliF	32.3801	33.7703	0.0182573	19.3784	125.321	0.810704
b0835	yliG	1046.93	841.549	-0.0948379	1069.3	4586.01	0.632335
b0836	bssR	33.0782	57.1329	0.237344	120.519	114.599	-0.0218748
b0837	yliI	563.442	466.799	-0.0817191	497.474	377.752	-0.119564
b0838	yliJ	1366.44	1538.13	0.0514019	1840.61	1275.71	-0.15921
b0839	dacC	786.405	1182.24	0.177058	719.533	713.824	-0.00345911
b0840	deoR	1932.8	2134.43	0.0430968	2184.58	2358.36	0.0332431
b0841	ybjG	2748.01	4062.47	0.169771	3283.16	8239.65	0.399617
b0842	cmr	317.742	431.255	0.132659	230.066	698.274	0.482173
b0843	ybjH	636.839	612.9	-0.0166402	603.34	714.248	0.0732867
b0844	ybjI	1894.34	1381.56	-0.137089	1916.39	1217.74	-0.196928
b0845	ybjJ	1118.3	1865.08	0.22214	1510.41	2142.77	0.151882
b0846	ybjK	207.185	221.389	0.0287976	404.216	498.13	0.0907291
b0847	ybjL	1352.58	885.595	-0.183927	1586.02	1477.99	-0.0306351
b0848	ybjM	1297.33	1603.72	0.0920763	2033.42	383.088	-0.724929
b0849	grxA	274.115	209.629	-0.116482	291.988	447.295	0.185229
b0850	ybjC	11429.3	10123.1	-0.0527073	13201.8	9946.68	-0.122955
b0851	nfsA	6392.12	6337.1	-0.003754	7361.6	6256.99	-0.0706073
b0852	rimK	7648.69	6900.43	-0.0447109	7077	5817.06	-0.0851459
b0853	ybjN	12759.4	14875	0.0666277	12276.6	10958.5	-0.0493244
b0854	potF	84.4073	134.743	0.203126	178.746	166.297	-0.0313499
b0855	potG	110.092	84.0934	-0.116995	109.679	107.855	-0.00728495
b0856	potH	82.2271	96.7045	0.0704316	38.2455	62.5707	0.213791
b0856	potH	94.273	78.9083	-0.0772645	48.4787	69.9331	0.159132
b0856	potH	99.305	48.8244	-0.308335	81.3928	110.871	0.134234
b0856	potH	77.8889	30.6943	-0.404418	145.202	166.989	0.0607146
b0856	potH	62.0395	19.2946	-0.507233	71.3116	53.7917	-0.122445
b0857	potI	547.767	705.39	0.109833	522.402	526.027	0.00300363
b0858	ybjO	324.225	423.217	0.115717	339.061	960.625	0.452276
b0859	rumB	372.236	180.878	-0.313433	440.969	722.332	0.214329
b0860	artJ	435.943	515.996	0.0732171	650.838	557.856	-0.0669511
b0861	artM	2754.45	2812.75	0.00909551	2093.93	3658.53	0.242344
b0862	artQ	5353.28	5754.3	0.0313723	4822.04	6436.01	0.125386
b0863	artI	11509.1	12952.7	0.0513199	14633.4	13377.2	-0.038977
b0864	artP	8558.74	10396.1	0.0844621	10733.3	12748.9	0.0747403
b0865	ybjP	4712.98	5531.44	0.069543	4922.6	3301.55	-0.173477
b0866	ybjQ	985.107	1326.38	0.129184	1318.6	559.337	-0.37244
b0867	amiD	4170.98	3220.45	-0.112321	4558.52	1692.16	-0.430382
b0868	ybjS	628.168	561.092	-0.0490422	995.934	1758.04	0.246799
b0869	ybjT	1023.84	798.09	-0.108181	929.159	770.429	-0.0813579
b0870	ltaE	3252.92	2573.74	-0.101708	2761.86	2004.12	-0.139278
b0871	poxB	1198.19	1224.09	0.00928811	980.173	805.656	-0.0851531
b0872	hcr	710.453	1304.44	0.263889	1492.98	3313.95	0.346291
b0873	hcp	203.796	138.182	-0.168743	98.1197	139.375	0.15243
b0874	ybjE	897.355	1559.85	0.240118	1339.12	3404.36	0.405215
b0875	aqpZ	87.6045	165.452	0.276147	544.626	565.266	0.0161537
b0876	ybjD	1991.26	1814.69	-0.0403257	2212.79	845.109	-0.418027
b0877	ybjX	4888.59	3140.23	-0.192222	4895.48	10997.1	0.351482
b0878	macA	5628.33	5788.62	0.0121954	6028.89	3744.43	-0.206852
b0879	macB	2234.72	1653.7	-0.130767	2039.13	1243.1	-0.214939
b0880	cspD	12685.7	23315.9	0.264339	19092.1	5913.85	-0.508984
b0881	clpS	2201.99	2259.58	0.011213	2271.6	1758.77	-0.111125
b0882	clpA	18253.6	15457.2	-0.0722194	19833.6	5436.35	-0.562094
b0884	infA	4477.74	4076.97	-0.0407208	5903.29	9733.81	0.217188
b0885	aat	1745.57	1656.52	-0.0227409	1774.28	1795.21	0.00509346
b0886	cydC	3322.61	2390.19	-0.143046	3559.5	3433.09	-0.0157043
b0887	cydD	3890.17	3204.48	-0.0842115	4183.07	4269.94	0.0089272
b0888	trxB	829.494	802.164	-0.0145499	943.319	2588.01	0.438307
b0889	lrp	8427.4	5589.35	-0.178332	11436.8	5097.72	-0.35093
b0890	ftsK	11671.6	8051.49	-0.161253	11438.1	7837.01	-0.164205
b0891	lolA	6843.43	3990.01	-0.234301	7060.92	3961.39	-0.251013
b0892	rarA	5369.41	5258.16	-0.00909315	5652.2	5650.38	-0.000139671
b0893	serS	26145.1	29402.9	0.0509995	31204.2	19046.5	-0.214398
b0894	dmsA	335.673	273.194	-0.0894444	376.537	254.88	-0.169472
b0895	dmsB	233.128	223.458	-0.0183983	149.753	88.8622	-0.226658
b0896	dmsC	266.741	354.661	0.123724	266.834	154.418	-0.237544
b0897	ycaC	1825.06	3472.05	0.27931	1677.91	2202.55	0.118157
b0898	ycaD	258.787	432.483	0.223027	296.206	446.957	0.178672
b0899	ycaM	416.686	765.755	0.26428	386.104	1080.6	0.446958
b0900	ycaN	90.2549	82.756	-0.0376712	677.352	756.279	0.0478672
b0901	ycaK	347.638	404.71	0.0660164	389.815	546.997	0.147127
b0902	pflA	2499.61	2089.08	-0.0779184	3586.17	1554.63	-0.363004
b0903	pflB	25662.5	25677.4	0.000252588	36978.3	29433.3	-0.0991077
b0904	focA	11461.2	11237.6	-0.00855352	12002.9	5659.58	-0.326501
b0905	ycaO	1496.89	701.912	-0.328908	1537.28	6112.53	0.599468
b0906	ycaP	365.158	280.98	-0.113806	282.688	221.066	-0.106785
b0907	serC	4417.74	3860.18	-0.0585931	4229.94	3134.77	-0.130128
b0908	aroA	1923.14	1356.17	-0.151696	2071.91	3236.72	0.193734
b0909	ycaL	200.553	111.471	-0.255066	283.699	297.687	0.0209009
b0910	cmk	10502.1	9091.38	-0.0626451	14462.5	40885	0.451319
b0911	rpsA	76085.1	58021	-0.117715	79300.7	206952	0.416592
b0912	ihfB	6942.8	11051.6	0.201892	9962.74	21523.3	0.334531
b0913	ycaI	318.103	225.64	-0.149151	256.584	151.623	-0.228465
b0914	msbA	2473.49	1957.87	-0.101526	2644.76	6061.82	0.360216
b0915	lpxK	1309.31	1583.9	0.0826874	1346.9	3504.86	0.415335
b0916	ycaQ	247.191	201.88	-0.0879403	324.981	343.061	0.0235129
b0917	ycaR	3280.72	3884.78	0.073397	3802.22	3525.27	-0.0328456
b0918	kdsB	11177.5	8537.56	-0.117009	10089.9	7129.33	-0.150837
b0919	ycbJ	1521.07	1190.85	-0.106294	1659.38	363.734	-0.659163
b0920	ycbC	174.922	145.084	-0.0812261	235.574	314.108	0.124952
b0921	smtA	12816.1	10333.1	-0.0935249	16390	12164.5	-0.129485
b0922	mukF	6592.93	4202.28	-0.195593	6842.45	4966.06	-0.139199
b0923	mukE	5707.88	4219.23	-0.131241	6445.06	6739.59	0.0194065
b0924	mukB	7713.93	3798.75	-0.307634	8064.78	7797.58	-0.0146325
b0925	ycbB	2660.01	2322.76	-0.0588794	3011.97	806.702	-0.572138
b0926	ycbK	5965.05	4371.83	-0.134951	9352	8802.26	-0.0263105
b0927	ycbL	3240.85	3852.86	0.075125	3755.26	4904.54	0.115958
b0928	aspC	12450.5	9413.87	-0.121417	12654	10580.7	-0.0777134
b0929	ompF	147960	75549.6	-0.291911	259596	106030	-0.388871
b0930	asnS	3106.66	3606.43	0.0647838	3885.59	10029.6	0.411828
b0931	pncB	3013.18	3179.28	0.023304	3239.01	3132.3	-0.0145485
b0932	pepN	13510.8	21147.1	0.19457	20154.8	13119.1	-0.186475
b0933	ssuB	173.492	106.602	-0.211516	158.743	196.114	0.0918143
b0934	ssuC	8215.67	12650.7	0.18747	6722.1	3806.37	-0.246994
b0935	ssuD	110.51	109.03	-0.00585374	107.956	49.1764	-0.341488
b0936	ssuA	62.2364	17.4651	-0.551873	15.7464	26.8142	0.231185
b0937	ssuE	91.3404	112.752	0.0914615	74.3744	140.593	0.276542
b0938	ycbQ	280.886	356.221	0.103189	287.382	326.106	0.0548998
b0939	ycbR	47.2525	27.7092	-0.231801	70.6785	55.1509	-0.107735
b0940	ycbS	219.849	170.386	-0.110693	152.09	268.394	0.246671
b0941	ycbT	207.784	102.169	-0.308294	231.755	170.835	-0.132451
b0942	ycbU	139.267	66.2519	-0.322649	118.1	52.8527	-0.349182
b0943	ycbV	235.606	163.799	-0.157873	162.884	168.07	0.0136111
b0944	ycbF	2035.47	4007.99	0.294261	2139.89	3088.5	0.159356
b0945	pyrD	2520.76	3617.34	0.156858	1701.52	4162.81	0.388548
b0946	ycbW	1116.08	1589.71	0.153622	1372.01	1273.97	-0.0321966
b0947	ycbX	1697.68	1283.91	-0.121322	1901.74	1696	-0.0497262
b0948	rlmL	2424.14	2310.32	-0.0208863	3062.28	8100.23	0.422453
b0949	uup	2534.11	1367.01	-0.268054	2981.35	7786.15	0.41691
b0950	pqiA	484.559	617.321	0.105164	418.857	1098.83	0.418863
b0951	pqiB	2890.48	2079.06	-0.143102	2833.67	4440.67	0.1951
b0952	ymbA	901.697	744.436	-0.0832331	1197.91	2068.66	0.237263
b0953	rmf	1829.18	3251.2	0.249786	3222.93	1431.57	-0.352439
b0954	fabA	6401.03	6483.81	0.00557997	7069.65	18702.7	0.422507
b0955	ycbZ	2563.33	2870.13	0.049098	2497.68	4749.93	0.279151
b0956	ycbG	549.156	514.106	-0.0286433	633.196	236.624	-0.427479
b0957	ompA	338159	374812	0.0446918	604488	302134	-0.301188
b0958	sulA	16323.1	13459.8	-0.0837639	11863.4	3661.53	-0.510546
b0959	sxy	246.413	395.651	0.205647	341.875	156.692	-0.338822
b0960	yccS	854.804	450.064	-0.278592	1173.81	2571.15	0.34053
b0961	yccF	1188.15	956.793	-0.0940537	1306.59	1896.58	0.161834
b0962	helD	1133.92	1139.46	0.00211885	1602.67	1101.4	-0.1629
b0963	mgsA	15787.5	12173.8	-0.112888	22071.2	8132.01	-0.433629
b0964	yccT	336.633	372.726	0.0442323	445.988	576.651	0.11159
b0965	yccU	2627.86	1972.14	-0.124663	2733.82	2279	-0.0790266
b0966	hspQ	3138.58	3407.22	0.0356659	4497.77	6178.64	0.137896
b0967	yccW	1475.69	1675.88	0.0552477	1664.26	5755.81	0.538886
b0968	yccX	15174.3	22806.9	0.176958	15836.8	20086.2	0.103232
b0969	yccK	1013.65	1116.49	0.0419667	970.926	1585.24	0.212908
b0970	yccA	16906.8	14949.1	-0.0534444	18689.5	20293.5	0.0357584
b0972	hyaA	245.908	18210.1	1.86954	167.568	2471.58	1.16878
b0973	hyaB	122.587	17714.5	2.15988	144.361	1849.56	1.10762
b0974	hyaC	116.431	8097.53	1.84229	85.2485	1362.8	1.20374
b0975	hyaD	208.756	7830	1.57412	238.098	2554.93	1.03062
b0976	hyaE	418.51	11767.7	1.44899	394.612	3249.74	0.915679
b0977	hyaF	146.997	4139.1	1.4496	149.79	1822.52	1.08519
b0978	appC	355.031	19258.8	1.73436	577.173	25131.3	1.63891
b0979	appB	355.308	18301.7	1.71189	502.039	19819.4	1.59635
b0980	appA	723.975	7953.68	1.04084	933.96	12338.3	1.12093
b0981	etk	703.63	516.842	-0.133987	941.722	1025.5	0.0370141
b0982	etp	229.424	99.8009	-0.361505	199.734	264.992	0.12278
b0983	gfcE	227.149	193.104	-0.0705186	366.406	220.281	-0.220987
b0984	gfcD	39006.7	125674	0.508106	160348	284693	0.249312
b0985	gfcC	308.187	293.353	-0.0214226	220.623	125.157	-0.246198
b0986	gfcB	76.8196	60.7058	-0.102242	55.7301	37.1751	-0.175838
b0987	gfcA	27417.1	27921.1	0.00791025	29350.3	14895.3	-0.294563
b0988	insB	4200	5635.93	0.127717	8899.05	7585.69	-0.0693481
b0989	cspH	963.641	1146.86	0.0755957	1036.96	705.902	-0.167017
b0990	cspG	39319.3	22051.7	-0.251165	63996.4	23063.1	-0.443238
b0991	ymcE	5497.63	5549.39	0.00406951	7438.51	4996.1	-0.172855
b0992	yccM	186.482	152.46	-0.0874813	230.832	119.087	-0.287431
b0993	torS	7659.29	12722.2	0.220373	10570.2	14564.2	0.139201
b0994	torT	438.226	306.19	-0.155706	479.007	56.459	-0.928609
b0995	torR	1025.44	753.231	-0.133982	1148.47	785.971	-0.164712
b0996	torC	98.7508	25.3837	-0.589986	189.882	199.905	0.0223391
b0997	torA	212.846	64.6036	-0.517808	132.884	151.427	0.0567309
b0998	torD	364.304	302.054	-0.0813791	359.531	277.89	-0.111863
b0999	cbpM	8541.92	7822.93	-0.0381859	8213.48	2810.64	-0.465721
b1000	cbpA	4672.24	3331.79	-0.146848	5375.41	1713.69	-0.496479
b1001	yccE	45.2358	36.9629	-0.0877162	57.5684	120.637	0.321297
b1002	agp	2230.75	2520.75	0.0530776	2858.02	676.302	-0.625924
b1003	yccJ	3545.08	12563	0.549467	4958.95	6851.4	0.14039
b1004	wrbA	1985.16	4964.27	0.398061	2079.81	2801.57	0.129377
b1005	NA	78.917	47.4622	-0.220823	76.1311	166.48	0.3398
b1006	rutG	565.471	430.004	-0.118938	496.84	232.17	-0.33041
b1007	rutF	233.342	118.79	-0.293213	342.678	269.762	-0.103906
b1008	rutE	175.101	111.994	-0.194096	155.524	97.9418	-0.20083
b1009	rutD	80.7778	19.211	-0.623743	103.658	86.2118	-0.0800354
b1010	rutC	117.712	218.822	0.269271	267.64	521.488	0.289693
b1011	rutB	1814.77	2162.55	0.0761439	2742.79	3491.39	0.104806
b1012	rutA	47.9345	38.8963	-0.0907401	73.1775	28.8207	-0.404673
b1013	rutR	661.655	373.767	-0.248031	799.568	593.384	-0.12952
b1014	putA	3550.8	2893.63	-0.088883	5309.16	16568.5	0.494257
b1015	putP	1439.59	3022.28	0.322095	1716.73	3560.25	0.316778
b1017	NA	101.801	188.047	0.266514	109.248	743.013	0.832583
b1018	efeO	401.343	100.718	-0.600407	636.859	1383.07	0.3368
b1019	efeB	405.679	152.714	-0.424305	345.416	621.685	0.255227
b1020	phoH	323.136	158.476	-0.309423	401.568	81.4413	-0.692915
b1021	pgaD	212.415	197.057	-0.0325936	282.476	363.927	0.110033
b1022	pgaC	258.295	128.375	-0.303636	261.295	665.506	0.406021
b1023	pgaB	71.6844	114.64	0.203911	78.0913	104.952	0.128387
b1024	pgaA	618.619	806.965	0.115432	778.412	590.696	-0.119845
b1025	ycdT	571.152	436.817	-0.116452	633.252	311.689	-0.307855
b1028	ymdE	55.3669	50.6626	-0.0385627	50.6541	63.885	0.100784
b1029	ycdU	58.134	45.7585	-0.103958	64.634	84.5431	0.116617
b1030	NA	9.71794	12.5989	0	27.0924	15.9384	-0.230403
b1031	NA	23.7588	40.7626	0.234437	21.6245	15.5313	-0.143737
b1033	ghrA	3640.84	3798.57	0.0184176	3484.57	2846.86	-0.0877834
b1034	ycdX	3453.53	2477.53	-0.144245	3968.34	3746.29	-0.0250079
b1035	ycdY	6448.99	5137.83	-0.0987122	6439.43	7910.36	0.0893488
b1036	ycdZ	2964.71	3164.72	0.0283536	2904.71	2955.06	0.00746398
b1037	csgG	473.96	863.048	0.260294	688.521	1284.1	0.270682
b1038	csgF	167.525	176.233	0.022006	152.166	195.039	0.107805
b1039	csgE	63.2625	17.369	-0.561372	49.8458	26.1806	-0.279649
b1040	csgD	62.2094	61.611	-0.00419815	73.3049	52.2146	-0.147341
b1041	csgB	85.5033	38.4891	-0.346645	177.402	187.222	0.0233986
b1042	csgA	186.886	172.747	-0.0341662	188.527	194.542	0.0136398
b1043	csgC	502.112	418.572	-0.0790307	717.831	877.316	0.0871342
b1044	ymdA	126.227	25.0597	-0.702177	87.848	101.166	0.0613036
b1045	ymdB	2531.03	2473.89	-0.00991799	2467.48	1171.23	-0.323611
b1046	ymdC	530.121	352.132	-0.17767	457.615	262.525	-0.241331
b1047	mdoC	642.693	695.639	0.0343808	607.553	1535.28	0.402604
b1048	mdoG	7010.11	6515.22	-0.0317959	5968.24	5754.23	-0.0158589
b1049	mdoH	4112.22	6807.45	0.218909	5012	13182.7	0.419992
b1050	yceK	326.897	567.189	0.239317	372.027	703.688	0.276805
b1051	msyB	2763.74	3208.68	0.06483	3666.55	4258.75	0.0650237
b1053	mdtG	493.108	484.738	-0.00743543	433.765	230.682	-0.274241
b1054	lpxL	7014.31	6510.42	-0.0323765	6839.74	8531.74	0.0959976
b1055	yceA	797.344	887.41	0.0464789	1287.88	8157.69	0.801691
b1056	yceI	737.102	477.649	-0.188419	944.004	835.54	-0.0530066
b1057	yceJ	160.129	83.9667	-0.280363	153.042	258.355	0.227406
b1059	solA	1005.67	737.052	-0.134957	954.773	1201.16	0.099699
b1060	bssS	6912.21	4939.56	-0.145929	10838.1	2454.44	-0.645001
b1061	dinI	826.615	852.12	0.0131976	1206.42	2196.28	0.26019
b1062	pyrC	626.863	652.383	0.0173301	793.744	3450.31	0.638177
b1063	yceB	2310.5	2405.83	0.0175593	3766.23	1561.63	-0.382328
b1064	grxB	5524.43	3743.92	-0.168961	6484.79	1726.06	-0.574841
b1065	mdtH	1155.38	893.058	-0.111844	1219.62	905.496	-0.129338
b1066	rimJ	3488.47	3809.4	0.0382219	5016.13	1546.23	-0.511094
b1067	yceH	2199.27	2776.84	0.101272	1965.15	587.726	-0.524221
b1068	yceM	14826.5	12537.6	-0.0728237	12337.3	3246.42	-0.579815
b1069	yceN	847.198	961.252	0.0548522	942.733	1547.73	0.215307
b1070	flgN	59171.8	52396.1	-0.0528159	86434.9	27424	-0.498558
b1071	flgM	137075	131297	-0.0187022	180985	51215.2	-0.548243
b1072	flgA	70807.2	48284	-0.166275	76669.6	29729	-0.411443
b1073	flgB	99072.2	86372.7	-0.0595752	121008	55511.6	-0.338432
b1074	flgC	369873	377577	0.00895214	514090	183478	-0.447454
b1075	flgD	362987	285568	-0.104182	483285	172083	-0.448466
b1076	flgE	246460	224914	-0.0397303	341050	178854	-0.28032
b1077	flgF	359426	382166	0.0266427	323428	196640	-0.216105
b1078	flgG	198891	196023	-0.00630822	292513	193951	-0.178453
b1079	flgH	29222.3	35722.5	0.0872272	30992.8	34309.1	0.0441487
b1080	flgI	54775.4	49236.5	-0.0462982	54726	53504	-0.00980716
b1081	flgJ	19594.4	14519.6	-0.130178	24333	25708.4	0.0238805
b1082	flgK	117599	143434	0.0862502	160679	57808.1	-0.44397
b1083	flgL	48816.2	52230	0.0293567	65674.2	30235.6	-0.336876
b1084	rne	4636.62	5101.03	0.0414568	5150.04	8443.27	0.2147
b1085	yceQ	233.023	279.106	0.0783698	438.574	394.889	-0.0455678
b1086	rluC	902.67	1117.29	0.092638	1119.35	3214.96	0.458211
b1087	yceF	604.889	474.937	-0.10504	626.077	524.282	-0.077063
b1088	yceD	42700.2	38271.4	-0.0475555	64494.2	104404	0.209197
b1089	rpmF	47552.6	61837.7	0.11408	75033.2	104542	0.144038
b1090	plsX	3497.56	4093.62	0.0683419	3945.01	10748.4	0.435294
b1091	fabH	48486.8	35141.9	-0.139799	43463.1	64565	0.171877
b1092	fabD	53781.6	32502.7	-0.218714	49147.2	53749	0.0388719
b1093	fabG	28403.1	32119.8	0.0534072	30239.4	48439.2	0.204624
b1094	acpP	100700	96413	-0.0188933	161232	158040	-0.00868641
b1095	fabF	7111.03	10636.4	0.174862	8290.61	16165.8	0.29001
b1096	pabC	964.511	806.879	-0.0774989	809.083	769.786	-0.0216233
b1097	yceG	3545.22	2766.74	-0.107676	3223.45	3292.61	0.00921921
b1098	tmk	4765.18	3106.88	-0.185755	5628.01	5303.21	-0.0258156
b1099	holB	5440.43	5209.77	-0.0188153	5415.42	7215.07	0.124609
b1100	ycfH	738.604	931.456	0.100751	745.577	1464.14	0.29309
b1101	ptsG	5204.93	4686.07	-0.0456054	6322.9	2476.79	-0.407026
b1102	fhuE	193.439	142.891	-0.131538	362.236	129.546	-0.446567
b1103	hinT	10713.5	8989.25	-0.0762087	10835	6044.91	-0.253441
b1104	ycfL	5480.2	3336.6	-0.215493	10744.8	6435.24	-0.222632
b1105	ycfM	22332.2	26092	0.0675754	24185.3	14997.6	-0.20753
b1106	thiK	9182.68	9987.9	0.0365049	9525.48	8842.41	-0.0323163
b1107	nagZ	3207.44	2164.12	-0.170878	3305.78	2205.54	-0.175759
b1108	ycfP	11418.3	11407.5	-0.000410448	13651.5	9882.21	-0.140326
b1109	ndh	72003.1	38682.7	-0.269835	54521.7	7688.37	-0.850735
b1110	ycfJ	1419.26	723.717	-0.292492	1417.48	209.312	-0.830723
b1111	ycfQ	3634.14	2327.48	-0.193516	3398.01	1111.76	-0.485213
b1112	bhsA	430.813	251.911	-0.233042	517.896	303.175	-0.23255
b1113	ycfS	396.278	145.904	-0.433933	430.83	2014.64	0.669891
b1114	mfd	591.896	433.623	-0.135133	615.307	720.106	0.0683045
b1115	ycfT	83.5546	160.796	0.284305	116.882	115.163	-0.00643568
b1116	lolC	2572.6	2685.27	0.0186162	2862.63	4574.08	0.203538
b1117	lolD	5812.98	6090.62	0.0202624	5897.29	8247.93	0.145692
b1118	lolE	3073.03	3481.6	0.054212	2702.82	4214.77	0.192957
b1119	nagK	6613.34	5217.16	-0.102987	5559.45	5226.98	-0.0267809
b1120	cobB	5103.97	4529.88	-0.0518215	4459.56	3834.12	-0.0656269
b1121	ycfZ	37.744	15.5579	-0.384896	33.7482	81.3846	0.382291
b1122	ymfA	156.772	105.312	-0.172789	143.641	714.356	0.696637
b1123	potD	3502.68	3177.77	-0.042277	4338.49	5588.18	0.109932
b1124	potC	2466.92	3010.71	0.0865142	2668.82	12295.5	0.663426
b1125	potB	2546.09	3499.17	0.13809	2656.66	12117.9	0.659092
b1126	potA	10057	9106.1	-0.043136	10128.2	29915.9	0.470372
b1127	pepT	974.362	947.7	-0.0120493	1102.31	512.234	-0.332835
b1128	ycfD	3068.86	2730.14	-0.0507923	2881.36	2154.87	-0.126176
b1129	phoQ	4817.86	3274.65	-0.16769	4816.92	3661.56	-0.119103
b1130	phoP	8524.06	4934.59	-0.237395	6758.29	5066.22	-0.125153
b1131	purB	3231.14	3137.3	-0.0127988	3176.79	15542.9	0.689543
b1132	hflD	13883.6	16294	0.0695267	11983.3	32526.3	0.433658
b1133	mnmA	13762	13676.9	-0.00269242	16919.8	27025.9	0.203386
b1134	nudJ	2328.06	2917.25	0.0979787	2673.04	3217.66	0.0805354
b1135	rluE	1692.85	1583.13	-0.0291013	1544.97	1760.2	0.0566429
b1136	icd	37716.7	33889.1	-0.0464735	46683.4	30901.3	-0.179186
b1137	ymfD	143.073	151.367	0.0244735	260.332	486.44	0.271502
b1138	ymfE	586.772	366.69	-0.20417	884.545	682.35	-0.112713
b1139	lit	309.713	127.996	-0.383764	444.486	472.229	0.0262951
b1140	intE	123.232	45.9094	-0.428821	182.284	98.69	-0.266476
b1141	xisE	654.758	942.602	0.158248	669.784	886.987	0.121983
b1142	NA	11.1245	14.7361	0	16.5528	22.7247	0.137627
b1143	ymfI	1385.74	1881.31	0.132779	2194.16	1053.58	-0.318602
b1144	ymfJ	97.0726	119.894	0.0916997	181.68	209.976	0.0628615
b1145	ymfK	1252.23	699.533	-0.252875	1466.44	1031.2	-0.15292
b1146	ymfT	152.965	263.928	0.236893	183.105	378.589	0.315468
b1146	ymfT	52.9978	18.5587	-0.455711	51.057	74.1137	0.161844
b1147	ymfL	35.4491	17.9855	-0.294682	59.7854	15.0711	-0.59845
b1148	ymfM	291.8	488.795	0.224041	315.84	323.489	0.0103923
b1149	ymfN	207.514	82.1276	-0.402559	171.791	188.169	0.0395477
b1150	ymfR	340479	488973	0.157195	461791	236210	-0.291147
b1151	ymfO	100.562	186.821	0.26899	77.5346	56.6616	-0.136206
b1152	ymfP	69.5485	90.4948	0.114336	24.4819	33.2028	0.132329
b1153	ymfQ	72.8373	49.2654	-0.169812	101.334	110.831	0.0389055
b1154	ycfK	67.6293	159.515	0.372666	60.1278	21.7908	-0.440803
b1155	ymfS	91.2261	79.0026	-0.0624777	68.2187	66.6396	-0.0101712
b1156	tfaE	79.9379	90.9215	0.0559141	102.639	82.8991	-0.0927624
b1157	stfE	48.6554	95.6318	0.293471	87.4433	87.6781	0.00116465
b1158	pinE	109.997	163.238	0.171441	135.861	188.418	0.14203
b1159	mcrA	44.28	117.228	0.422823	61.1858	79.4357	0.113365
b1160	elbA	25.1403	14.966	-0.225264	48.9944	51.4451	0.021198
b1161	ycgX	152.676	42.9322	-0.550987	160.032	246.054	0.186823
b1162	ycgE	1582.61	1966.28	0.0942721	2162.59	1582.39	-0.135661
b1163	ycgF	214.058	144.124	-0.171795	203.335	424.562	0.319729
b1164	ycgZ	1015.39	1673.73	0.217055	974.495	1607.17	0.217283
b1165	ymgA	51.6169	16.4718	-0.496051	92.5061	227.494	0.390799
b1166	ariR	307.438	273.594	-0.0506513	755.11	1127.81	0.174226
b1167	ymgC	301.631	554.067	0.264086	215.965	443.565	0.312574
b1168	ycgG	9.3168	12.5116	0	16.9555	15.9359	0
b1169	NA	86.88	60.0003	-0.160767	94.257	169.351	0.254473
b1170	NA	185.193	167.991	-0.042339	217.237	316.644	0.163639
b1171	ymgD	316.735	328.356	0.0156485	421.285	594.015	0.149222
b1172	ymgG	23182.6	29588.7	0.105964	30332	22954.9	-0.121024
b1173	NA	177.564	119.445	-0.172186	152.175	100.203	-0.181464
b1174	minE	22131.5	28554.2	0.110659	28090.4	18814.8	-0.17406
b1175	minD	5871.08	9373	0.203161	7977.06	8190.82	0.0114847
b1176	minC	7021.34	6097.54	-0.0612654	8320.99	5558.19	-0.175241
b1177	ycgJ	1627.23	1736.75	0.0282877	1961.64	2659.29	0.132146
b1178	ycgK	2875.17	3626.76	0.100855	3696.01	2237.28	-0.218012
b1179	ycgL	4468.97	3648.63	-0.088077	5133.48	3644.45	-0.14878
b1180	ycgM	3044.54	2146.37	-0.151818	3646.41	1701.53	-0.331026
b1181	ycgN	511.913	385.614	-0.123043	715.162	663.42	-0.0326159
b1182	hlyE	50.4878	47.006	-0.0310335	57.7075	47.7988	-0.0818151
b1183	umuD	683.295	903.766	0.121448	692.88	940.183	0.132554
b1184	umuC	504.036	437.09	-0.0618902	417.74	531.337	0.104463
b1185	dsbB	2436.24	5189.07	0.32837	2606.59	3546.37	0.13371
b1186	nhaB	5768.21	6064.61	0.0217619	6308.34	7983.8	0.102295
b1187	fadR	2663.23	4137.19	0.191296	3278.94	3256.54	-0.00297736
b1188	ycgB	5418.32	7429.6	0.137101	5875.55	619.055	-0.97732
b1189	dadA	3516.58	3094.37	-0.0555479	3156.86	6146.61	0.28938
b1190	dadX	1493.4	1893.85	0.103169	1482.23	3422.62	0.363441
b1191	cvrA	12674.9	20519.1	0.209214	13853.6	12014.6	-0.0618561
b1192	ldcA	1410.35	1381.92	-0.00884271	1251.48	883.806	-0.151068
b1193	emtA	1215.13	1390.91	0.0586757	1423.19	2184.13	0.186017
b1194	ycgR	21531.1	24511.2	0.056299	28665	12908	-0.346491
b1195	ymgE	52.2934	62.2104	0.0754155	48.1723	33.3869	-0.159221
b1196	ycgY	72.0373	18.5119	-0.590106	99.8438	157.1	0.196854
b1197	treA	1786.02	1912.81	0.0297849	1993.07	2013.49	0.00442553
b1198	dhaM	6212.04	5359.39	-0.0641189	8759.05	817.2	-1.03013
b1199	dhaL	2941.06	3572.5	0.0844686	3493.36	346.986	-1.00293
b1200	dhaK	20121.2	17591.4	-0.0583528	26992.3	2429.3	-1.04576
b1201	dhaR	426.874	182.79	-0.368347	348.598	208.135	-0.223979
b1202	ycgV	183.274	183.896	0.0014723	240.992	124.241	-0.287737
b1203	ychF	4671.4	5634.27	0.0813902	6282.2	15463.9	0.391206
b1204	pth	2117.61	1540.4	-0.138212	2420.52	5143.78	0.327374
b1205	ychH	4693.94	7193.48	0.185402	5476.43	796.299	-0.837421
b1206	ychM	4923.01	6091.94	0.0925244	5118.05	10320	0.304575
b1207	prs	27633.7	27109.7	-0.00831433	34753.5	83309.2	0.379695
b1208	ispE	3482.27	2806.06	-0.0937658	3593.98	4116.99	0.0590051
b1209	lolB	5942.7	3534.26	-0.225686	5521.39	4671.37	-0.0726038
b1210	hemA	3896.12	4695.08	0.0810102	4503.58	3077.67	-0.165336
b1211	prfA	4166.57	3611.26	-0.062119	5191.15	4920.98	-0.0232119
b1212	prmC	5819.09	6177.41	0.0259512	5817.77	6526.92	0.0499518
b1213	ychQ	1597.72	2476.88	0.190406	1473.86	2601.69	0.246801
b1214	ychA	19661.2	13306.6	-0.169541	20206.8	14969.8	-0.130282
b1215	kdsA	8088.02	8058.77	-0.00157357	10232.3	11801.3	0.061959
b1216	chaA	2198.24	1376.49	-0.203301	2598.57	5454.84	0.322047
b1217	chaB	596.821	653.332	0.0392897	1522.4	2074.47	0.134379
b1218	chaC	458.654	297.088	-0.1886	384.997	213.878	-0.255291
b1219	ychN	1904.73	1621.81	-0.069834	2822.93	2157.63	-0.116723
b1220	ychO	936.851	740.299	-0.102263	1067.95	616.196	-0.238833
b1221	narL	4144.69	3572.15	-0.0645621	4875.06	2998.21	-0.211119
b1222	narX	5815.43	5688.79	-0.0095619	5883.84	3580.83	-0.215677
b1223	narK	2565.4	5056.32	0.29468	1439.31	663.617	-0.336237
b1224	narG	815.614	1511.84	0.268022	1142.58	2115.54	0.267536
b1225	narH	383.896	389.27	0.00603738	354.082	428.515	0.0828626
b1226	narJ	498.942	687.883	0.139465	597.692	878.518	0.167273
b1227	narI	101.061	126.194	0.0964551	161.502	285.128	0.246861
b1228	ychS	23.2485	69.6077	0.476262	23.2989	54.3573	0.367922
b1232	purU	4188.43	2231.14	-0.273525	4632.07	3531.25	-0.117847
b1233	ychJ	4957.63	4209.05	-0.0710907	5358.19	4054.67	-0.121063
b1234	rssA	5791.73	3707.91	-0.19368	4779.87	3624.64	-0.120151
b1235	rssB	1855.35	1315.72	-0.149261	1837.91	1866.2	0.00663323
b1236	galU	8212.66	5939.45	-0.140738	8586.23	9579.26	0.0475295
b1237	hns	15118.8	16035.5	0.0255666	26066.9	29133.2	0.0482983
b1238	tdk	590.533	372.882	-0.199672	723.161	1305.23	0.256453
b1239	NA	51.9466	61.2028	0.0712137	109.358	80.8973	-0.130916
b1240	NA	1903.84	2650.89	0.143762	2525.28	2798	0.0445381
b1241	adhE	34041.2	28859.5	-0.0717155	38931.7	6328.17	-0.789025
b1242	ychE	344.258	471.782	0.136857	460.584	231.903	-0.298003
b1243	oppA	989.847	416.902	-0.375534	1557.3	1543.83	-0.00377461
b1244	oppB	526.167	439.013	-0.0786465	383.523	554.457	0.160077
b1245	oppC	317.155	366.66	0.0629921	258.605	596.212	0.362764
b1246	oppD	1320.79	583.322	-0.354927	1600.33	1488.79	-0.0313781
b1247	oppF	695.557	356.181	-0.290662	759.881	679.096	-0.0488145
b1248	yciU	4992.93	7284.8	0.164062	6965.87	5873.64	-0.0740683
b1249	cls	3735.11	4048.22	0.0349601	3656.21	1990.15	-0.264145
b1250	kch	1359.39	1005.88	-0.130798	1645.42	836.882	-0.293613
b1251	yciI	2762.96	4808.91	0.240672	3636.32	2939.61	-0.0923717
b1251	yciI	2654.06	2741.27	0.0140417	2955.36	1694.43	-0.241588
b1252	tonB	1221.43	1039.42	-0.0700767	1444.94	6149.55	0.628993
b1253	yciA	1608.32	1455.31	-0.0434151	1652.69	4344	0.419699
b1254	yciB	4260.45	6007.4	0.149231	4469.44	7164.7	0.204945
b1255	yciC	8792.58	12406	0.149515	9415.21	10405.9	0.0434487
b1256	ompW	443.776	161.455	-0.439111	487.698	290.345	-0.225237
b1257	yciE	90.255	24.5001	-0.566303	113.536	161.184	0.152189
b1258	yciF	109.247	86.5531	-0.101126	130.464	190.788	0.16506
b1259	yciG	10316.7	13505.2	0.116961	75.6106	111.695	0.169453
b1259	yciG	94.1294	83.1953	-0.0536261	9708.31	10896.6	0.0501481
b1260	trpA	2175.16	2611.93	0.0794696	17168.4	107457	0.796506
b1261	trpB	5242.19	4474.48	-0.0687697	5564.37	2944.65	-0.276383
b1262	trpC	4540.48	4442.14	-0.00950996	3507.67	1952.23	-0.254488
b1263	trpD	317.843	292.046	-0.036762	283.746	475.722	0.224424
b1264	trpE	310.163	382.405	0.0909337	314.03	534.762	0.231189
b1266	trpH	2359.11	2016.21	-0.0682117	3028.18	3922.38	0.112367
b1267	yciO	1925.61	2202	0.05825	2067.01	1273.65	-0.210293
b1268	yciQ	274.769	296.309	0.0327772	271.834	193.132	-0.14845
b1269	rluB	4376.95	4350.65	-0.00261775	4394.14	9223.89	0.322041
b1270	btuR	7492.76	4632.72	-0.208806	7861.17	3560.97	-0.343919
b1271	yciK	11730.7	6037.53	-0.288465	14545	4831.4	-0.478641
b1272	sohB	1532.31	1178.62	-0.113973	1794.75	1106.58	-0.21002
b1272	sohB	1572.4	1168	-0.129119	1724.43	1058.85	-0.211812
b1272	sohB	1490	1070.38	-0.14365	1626.25	996.695	-0.212626
b1272	sohB	1754.38	1238.17	-0.151342	1924.88	1070.77	-0.254705
b1272	sohB	1545.89	993.961	-0.191808	1818.51	1005.27	-0.257431
b1273	yciN	9850.17	7375.24	-0.125667	10709.1	5099.25	-0.322247
b1274	topA	2315.93	2461.44	0.0264634	2587.96	6242.01	0.382366
b1275	cysB	2331.3	2493.16	0.0291526	2407.64	1097.85	-0.341051
b1276	acnA	4722.63	4116.65	-0.0596409	5257.94	2311.84	-0.356857
b1277	ribA	5940.76	5472.06	-0.0356913	7569.35	5097.45	-0.171705
b1278	pgpB	3107.34	2316.03	-0.127644	3271.83	1365.63	-0.379458
b1279	yciS	7215.81	5926.09	-0.0855167	6891.84	3999.11	-0.236373
b1280	yciM	1478.13	1540.43	0.0179311	1403.82	1191.67	-0.0711549
b1281	pyrF	964.679	1647.71	0.232498	2006.23	4060.05	0.30615
b1282	yciH	1526.32	1818.24	0.0760062	1478.02	4663.72	0.499051
b1283	osmB	476.58	1120.77	0.37138	495.213	475.834	-0.0173368
b1284	yciT	5208.32	4841.28	-0.0317373	7047.58	4429.69	-0.201667
b1285	gmr	428.253	431.066	0.0028435	481.25	608.237	0.101702
b1286	rnb	2632.51	2395.23	-0.0410235	3066.94	8397.79	0.43746
b1287	yciW	141383	154399	0.0382468	147607	90922.9	-0.210434
b1288	fabI	47383.6	40563.5	-0.0674926	49679.4	63884.5	0.109219
b1289	ycjD	1245.93	1493.06	0.0785834	1358.45	1325.76	-0.0105777
b1290	sapF	570.871	405.339	-0.148719	683.144	807.144	0.0724391
b1291	sapD	1881.6	840.572	-0.349952	1739.62	1652.95	-0.0221942
b1292	sapC	2639.32	2152.58	-0.0885323	1820.18	2838.43	0.192964
b1293	sapB	2455.14	2898.54	0.072102	2581.26	4086.39	0.199508
b1294	sapA	3118.26	2130.81	-0.165367	3146.59	3709.73	0.0715024
b1295	ymjA	1797.43	1095.71	-0.214954	2119.65	2345.07	0.0438913
b1296	puuP	13363.9	14531.6	0.036383	10766.7	8463.21	-0.104548
b1297	puuA	252.534	233.135	-0.0347129	275.388	382.453	0.142633
b1298	puuD	64.5498	24.0188	-0.429345	54.7392	111.736	0.309894
b1299	puuR	1949.09	3603.11	0.266847	2275.64	2930	0.109764
b1300	puuC	178.78	325.399	0.260098	136.532	297.702	0.338548
b1301	puuB	62.8347	55.317	-0.0553413	44.504	27.7349	-0.205373
b1302	puuE	166.462	85.7121	-0.288274	184.818	116.502	-0.20041
b1303	pspF	1248.6	1028.27	-0.0843153	1239.39	296.818	-0.620718
b1304	pspA	1769.06	1322.32	-0.126407	2208.31	2124.07	-0.0168916
b1305	pspB	637.869	669.516	0.0210299	864.263	911.805	0.0232562
b1306	pspC	1893.11	1301.12	-0.16286	1166.42	601.545	-0.287587
b1307	pspD	1060.46	752.539	-0.148964	925.17	598.392	-0.189236
b1308	pspE	4920.72	6781.9	0.139323	6235.08	2870.29	-0.336917
b1308	pspE	4513.72	6153.24	0.13457	6773.39	3028.92	-0.349518
b1309	ycjM	81.1759	66.6861	-0.085392	65.6117	68.916	0.021339
b1310	ycjN	140.35	74.1711	-0.276978	129.226	183.756	0.152892
b1311	ycjO	110.285	84.6499	-0.114889	85.9332	94.1584	0.0396984
b1312	ycjP	94.9546	40.8581	-0.366238	82.2618	90.1431	0.0397345
b1313	ycjQ	844.649	1015.42	0.0799677	649.99	841.99	0.1124
b1314	ycjR	104.944	36.9606	-0.453219	238.925	139.638	-0.233257
b1315	ycjS	341.25	169.475	-0.303967	327.54	134.481	-0.386604
b1316	ycjT	211.019	172.239	-0.0881898	206.453	146.63	-0.148596
b1317	ycjU	92.5038	29.1192	-0.501981	74.8548	33.0575	-0.35495
b1318	ycjV	91.04	97.2931	0.0288496	71.9317	206.537	0.458077
b1319	ompG	11.0294	23.3469	0.325679	19.7081	19.0294	0
b1320	ycjW	518.219	410.786	-0.100898	666.256	598.671	-0.0464526
b1321	ycjX	2039.42	1375.51	-0.171043	2475.48	2821.95	0.0568896
b1322	ycjF	2074.19	1629.08	-0.104907	1814.9	2482.43	0.136025
b1323	tyrR	15655.7	16312.4	0.0178446	15792	8154.7	-0.28703
b1324	tpx	20655.9	21849.8	0.0244035	28626.1	19446.9	-0.167912
b1325	ycjG	3636.75	4677.78	0.109326	3130.01	1706.63	-0.263406
b1326	mpaA	946.519	823.601	-0.0604126	1259.86	827.649	-0.182477
b1327	ycjY	282.493	86.604	-0.513469	228.313	121.375	-0.274401
b1328	ycjZ	441.334	335.408	-0.119195	487.777	305.387	-0.203371
b1329	mppA	288.418	382.431	0.122531	428.244	640.621	0.17491
b1330	ynaI	609.994	3051.88	0.699241	842.679	3592.72	0.629761
b1332	ynaJ	23.6504	14.4403	-0.214262	15.657	30.1225	0.284183
b1333	uspE	37.8136	17.955	-0.323464	28.7366	15.9673	-0.255205
b1334	fnr	15.1313	48.3092	0.504154	37.9983	14.5567	-0.416701
b1335	ogt	10.9607	17.2941	0.198062	18.3657	37.7084	0.31243
b1336	abgT	11.8985	18.3968	0.189251	19.5183	17.1259	0
b1337	abgB	10.5639	15.0146	0	18.2705	16.3468	0
b1338	abgA	120.145	132.311	0.0418903	227.373	343.601	0.179316
b1339	abgR	491.437	334.679	-0.166839	565.538	577.441	0.00904547
b1340	ydaL	818.068	743.131	-0.0417235	883.889	1154.86	0.116131
b1341	ydaM	222.583	170.119	-0.11674	238.184	320.1	0.128373
b1342	ydaN	3104.91	3199.36	0.0130148	2583.43	1379.34	-0.272527
b1343	dbpA	617.047	579.269	-0.0274375	576.048	1228.09	0.328771
b1344	ttcA	1614.59	1538.86	-0.0208644	2092.44	3458.43	0.218226
b1345	intR	30.1132	119.254	0.597715	44.1592	39.6735	-0.0465211
b1346	ydaQ	36.9631	54.6787	0.17005	17.1624	15.8515	0
b1347	ydaC	34.2778	17.3955	-0.294577	30.5826	52.8117	0.237255
b1348	lar	263.531	339.718	0.110286	295.039	443.734	0.177243
b1349	recT	63.238	44.0323	-0.157207	119.206	149.922	0.099568
b1350	recE	375.279	481.471	0.108215	366.778	665.524	0.25876
b1351	racC	10.565	12.9858	0	15.6107	13.7997	0
b1352	kilR	19.6377	16.1133	-0.0859072	17.5624	16.0294	0
b1353	sieB	44.5573	34.0397	-0.116934	29.4001	43.6614	0.171749
b1354	NA	13.6133	21.0172	0	26.0073	55.4478	0.32879
b1355	ydaG	11.8164	15.0081	0	19.4421	19.0161	0
b1356	racR	246.077	342.97	0.144186	323.398	418.772	0.11224
b1357	ydaS	12.264	18.5403	0	29.6091	16.5908	-0.251557
b1358	ydaT	37.8167	80.6764	0.329063	89.8305	90.5379	0.0034066
b1359	ydaU	11.3091	15.3886	0	17.9997	16.765	0
b1360	ydaV	1158.45	1864.31	0.206639	1450.1	2336.94	0.20725
b1361	ydaW	44.705	29.1768	-0.185319	57.2567	78.1531	0.13512
b1362	rzpR	42.9204	41.8553	-0.0109135	45.73	200.125	0.641099
b1363	trkG	11.1286	15.2542	0	18.213	16.88	0
b1364	NA	3042.98	6265.71	0.313672	3642.47	5780.7	0.200584
b1365	ynaK	88.1115	86.0728	-0.0101664	69.773	111.088	0.201981
b1366	ydaY	10.9444	16.2073	0	17.0996	15.1858	0
b1367	NA	10.5963	14.4753	0	17.0724	15.6988	0
b1368	ynaA	11.3752	13.7071	0	16.6558	15.4528	0
b1369	NA	29.9077	27.8153	-0.0314988	17.3301	29.881	0.236594
b1370	insH	88363.8	87752.3	-0.00301569	124068	61934.3	-0.301729
b1371	NA	1020.97	1279.05	0.0978777	96798.3	312734	0.509307
b1371	NA	53525.9	48255.5	-0.0450169	3073.91	4477.41	0.163335
b1372	stfR	10.4866	22.8783	0.33879	16.7342	15.3085	0
b1373	tfaR	55.7188	36.2303	-0.18693	22.3557	22.0613	-0.00575837
b1374	pinR	113.1	100.038	-0.0532934	88.633	130.386	0.167634
b1375	ynaE	1814.6	944.657	-0.283506	1711.39	687.657	-0.395977
b1376	uspF	3357	3533.43	0.0222448	5176.03	931.444	-0.74484
b1377	ompN	42.2493	17.131	-0.392037	65.2343	64.9281	-0.00204343
b1378	ydbK	5228.87	1637.85	-0.504135	8577.46	6292.81	-0.134514
b1379	hslJ	2349.27	2184.86	-0.0315102	5022.96	12697.4	0.402756
b1380	ldhA	4632.39	4740.6	0.0100289	6093.33	2661.8	-0.35968
b1381	ydbH	1964.21	1187.83	-0.218432	1879.84	1571.07	-0.0779234
b1382	ynbE	696.502	300.023	-0.365768	705.409	498.658	-0.150639
b1383	ydbL	937.025	475.868	-0.294265	1136.52	678.584	-0.223974
b1384	feaR	136.827	224.86	0.215739	212.933	517.076	0.385311
b1385	feaB	132.519	104.106	-0.1048	114.472	95.9652	-0.0765875
b1386	tynA	222.57	88.4582	-0.400728	270.849	121.296	-0.34888
b1387	maoC	10.9879	31.197	0.453196	18.1626	16.0436	-0.053875
b1388	paaA	83.5392	86.1281	0.0132543	85.2734	148.428	0.240702
b1389	paaB	146.964	72.6509	-0.305971	254.544	240.172	-0.0252409
b1390	paaC	178.776	98.7711	-0.257678	163.498	146.373	-0.0480525
b1391	paaD	389.154	352.348	-0.0431507	448.478	287.128	-0.193665
b1392	paaE	230.863	127.982	-0.256205	531.811	541.427	0.00778264
b1393	paaF	449.149	488.37	0.0363588	474.738	439.004	-0.0339855
b1394	paaG	313.795	99.0158	-0.500941	299.671	181.871	-0.216881
b1395	paaH	332.508	182.79	-0.259849	272.861	270.818	-0.00326259
b1396	paaI	169.588	112.573	-0.177958	134.346	60.2094	-0.348562
b1397	paaJ	348.398	279.505	-0.0956849	395.292	288.829	-0.136277
b1398	paaK	172.6	206.089	0.0770139	232.033	111.819	-0.317035
b1399	paaX	1013.96	1301.36	0.108376	1142.79	692.579	-0.217497
b1400	paaY	1002.79	1133.46	0.0531977	1233.72	625.822	-0.294764
b1401	NA	486.326	470.938	-0.0139637	500.532	300.394	-0.221741
b1405	NA	739.208	506.7	-0.164016	815.388	787.897	-0.014895
b1406	ydbC	1031.58	1111.01	0.0322159	1075.09	494.972	-0.336864
b1407	ydbD	92.4949	87.5981	-0.0236229	98.6398	98.5163	-0.000543864
b1408	ynbA	22.5066	15.2334	-0.169513	104.49	21.144	-0.693886
b1409	ynbB	43.106	64.5366	0.175268	61.8336	95.5131	0.188838
b1410	ynbC	347.2	214.561	-0.209029	323.524	244.79	-0.121113
b1411	ynbD	522.601	352.671	-0.170801	469.474	305.637	-0.186406
b1412	azoR	1938.88	1379.87	-0.147711	2683.81	2190.42	-0.0882235
b1413	hrpA	900.632	644.266	-0.145482	843.161	1085.06	0.109542
b1414	ydcF	1002.39	740.161	-0.13171	1141.49	1042.55	-0.0393768
b1415	aldA	6536.96	8328.87	0.10521	7754.58	11424.9	0.168293
b1416	NA	12747.7	18988.1	0.173048	16610.3	8831.46	-0.274345
b1417	NA	6546.07	7878.65	0.080471	8558.92	3944.18	-0.336462
b1418	cybB	3587.8	3745.25	0.0186524	3406.57	2675.68	-0.104882
b1419	ydcA	328.712	516.479	0.196237	572.626	472.251	-0.0836982
b1420	mokB	1824.04	2190.39	0.0794878	2192.35	1917.96	-0.0580701
b1420	mokB	1479.76	1431.81	-0.0143055	2737.1	2093.09	-0.116502
b1421	trg	27355	39566.9	0.160295	26760.4	13262.6	-0.304865
b1422	ydcI	747.442	1299.79	0.240295	1333.53	1958.34	0.166884
b1423	ydcJ	170.127	114.31	-0.172688	186.544	128.06	-0.163368
b1424	mdoD	686.965	599.703	-0.0589987	714.562	955.003	0.125965
b1425	NA	38.3533	32.6007	-0.0705749	59.6869	150.048	0.40035
b1426	ydcH	207.373	385.074	0.268791	304.924	233.545	-0.115821
b1427	rimL	624.153	401.696	-0.191394	864.012	474.102	-0.260648
b1428	ydcK	1442.48	2131.79	0.169635	1616.74	2001.64	0.0927447
b1429	tehA	1669.56	866.119	-0.285025	1654.28	939.833	-0.245558
b1430	tehB	2743.1	1660.87	-0.217906	3224.81	2107.12	-0.184815
b1431	ydcL	371.681	244.997	-0.181009	438.612	327.224	-0.127236
b1432	ydcM	2710.39	2617.32	-0.0151755	2577.03	1839.28	-0.146472
b1433	ydcO	725.759	1195.09	0.216609	804.914	903.792	0.050319
b1434	ydcN	1624.33	1072.72	-0.180188	1836.14	1585.87	-0.0636391
b1435	ydcP	3568.41	2742.48	-0.114332	3429.12	5114.93	0.173657
b1436	yncJ	473.456	1295.92	0.437298	655.692	1089.72	0.220614
b1437	NA	236.927	314.226	0.122628	336.132	382.736	0.0563901
b1438	ydcQ	590.573	509.095	-0.0644751	882.939	481.21	-0.263596
b1439	ydcR	304.481	237.873	-0.107215	231.992	380.87	0.215303
b1440	ydcS	221.493	286.184	0.111287	308.043	267.387	-0.0614708
b1441	ydcT	285.012	403.464	0.150943	260.696	254.53	-0.0103962
b1442	ydcU	814.02	1344.51	0.217928	623.059	734.889	0.071692
b1443	ydcV	653.994	1050.81	0.205952	557.383	831.76	0.173844
b1444	ydcW	1656.25	1371.04	-0.0820748	1308.87	1442.16	0.0421178
b1445	ydcX	310.503	388.149	0.0969322	358.849	308.494	-0.0656656
b1445	ydcX	442.765	478.237	0.0334697	504.322	404.757	-0.0955137
b1446	ydcY	3144.37	1827.1	-0.235771	4405.15	2318.83	-0.278693
b1447	ydcZ	1412.07	1479.99	0.0204033	1194.63	696.968	-0.234019
b1448	yncA	2542.69	2207.17	-0.0614574	3128.1	1426.99	-0.340859
b1449	yncB	1803.91	2877.95	0.20287	1991.02	1635	-0.0855593
b1450	yncC	146.552	142.073	-0.0134823	242.906	244.219	0.00234252
b1451	yncD	258.911	261.35	0.00407288	331.657	2124.25	0.806517
b1452	yncE	1059.98	325.796	-0.512353	1056.65	1128.09	0.0284144
b1453	ansP	215.473	264.238	0.0886025	380.637	1316.94	0.539054
b1454	yncG	93.3791	183.509	0.293407	81.5907	72.059	-0.0539527
b1455	yncH	10.9164	14.6338	0	2107.15	1626.4	-0.112467
b1456	rhsE	124.444	40.6036	-0.486408	129.775	278.12	0.331043
b1457	ydcD	195.824	118.461	-0.218291	280.031	228.102	-0.0890762
b1458	NA	198.543	250.844	0.101549	250.007	262.149	0.0205952
b1459	yncI	179.435	300.988	0.224642	572.738	663.262	0.063729
b1460	ydcC	59.0851	18.9792	-0.493201	60.9382	20.5854	-0.47133
b1461	pptA	377.439	261.123	-0.160001	546.878	312.796	-0.242629
b1462	yddH	51.158	35.1019	-0.163583	115.693	68.9952	-0.22449
b1463	nhoA	710.497	622.938	-0.0571177	552.841	441.755	-0.0974192
b1464	yddE	1873.83	1058.67	-0.247969	1866.18	1073.37	-0.240205
b1465	narV	146.289	114.988	-0.104556	151.367	82.0403	-0.266003
b1466	narW	269.759	334.231	0.0930704	239.523	234.982	-0.00831238
b1467	narY	296.175	188.19	-0.196953	341.105	303.07	-0.0513454
b1468	narZ	354.422	232.756	-0.18262	260.67	170.769	-0.183681
b1469	narU	96.4388	235.51	0.387758	97.7344	117.724	0.0808174
b1470	yddJ	53.8938	149.901	0.444266	133.847	260.252	0.288787
b1470	yddJ	53.5265	70.8691	0.121888	46.1635	55.3073	0.0784843
b1470	yddJ	1043.37	1070.1	0.010988	43.4383	50.862	0.0685202
b1470	yddJ	40.0855	36.9485	-0.0353899	57.38	61.0985	0.02727
b1470	yddJ	36.4291	17.8729	-0.309255	78.3022	66.115	-0.0734739
b1471	yddK	60.9216	238.938	0.593514	131.118	295.672	0.353149
b1472	yddL	29.5546	15.0271	-0.293749	69.7066	31.4623	-0.345484
b1473	yddG	232.277	124.295	-0.271553	272.421	254.638	-0.0293176
b1474	fdnG	416.869	230.303	-0.2577	466.801	361.717	-0.110763
b1475	fdnH	188.015	88.9379	-0.325106	130.268	123.884	-0.0218208
b1476	fdnI	110.426	40.5958	-0.434591	76.9436	143.672	0.271201
b1477	yddM	2122.82	2950.04	0.142914	3025.68	1981.18	-0.183899
b1477	yddM	1384.41	1276.97	-0.0350844	2117.01	1120.03	-0.276494
b1478	adhP	2026.75	1758.6	-0.0616351	1764.14	2138.84	0.0836438
b1479	maeA	11966.9	10491.2	-0.057156	12920.4	14039.8	0.0360836
b1481	bdm	19.6674	15.6836	-0.0983	16.1316	13.6392	0
b1482	osmC	2989.17	5992.53	0.302059	3620.58	3012.24	-0.0798885
b1483	ddpF	107.944	28.6316	-0.576354	155.452	130.149	-0.0771531
b1484	ddpD	362.362	245.259	-0.169517	326.478	89.9882	-0.559669
b1485	ddpC	101.396	142.969	0.149223	96.6048	87.0895	-0.0450331
b1486	ddpB	232.686	279.92	0.0802637	217.171	208.021	-0.0186944
b1487	ddpA	112.77	104.245	-0.0341395	130.509	84.0363	-0.191173
b1488	ddpX	86.1251	39.1525	-0.34237	87.9034	91.9644	0.0196141
b1489	dos	246.088	247.177	0.00191804	251.589	213.974	-0.0703307
b1490	yddV	611.023	363.211	-0.225899	505.644	541.466	0.0297261
b1491	yddW	867.004	527.25	-0.216004	840.33	886.339	0.0231498
b1492	gadC	220.657	245.844	0.0469424	238.959	191.701	-0.0957003
b1493	gadB	381.212	468.973	0.0899809	381.212	424.497	0.0467074
b1494	pqqL	46.3707	18.0457	-0.409869	23.1954	22.9299	-0.00499947
b1495	yddB	72.7998	36.8045	-0.296229	85.2452	91.0966	0.0288322
b1496	yddA	61.5041	20.0168	-0.487508	37.0087	86.3581	0.367999
b1497	ydeM	182.242	107.178	-0.23054	161.809	14.1373	-1.05864
b1498	ydeN	1426.46	846.103	-0.226835	1994.9	344.694	-0.762488
b1499	ydeO	630.215	56987.7	1.95629	1194.73	28961.9	1.38456
b1500	yneN	12.9218	16.3255	0.101543	19.5752	17.4836	0
b1501	ydeP	239.156	140.672	-0.230473	207.049	106.681	-0.287986
b1502	ydeQ	45.6353	22.8777	-0.299888	45.6126	30.0855	-0.180728
b1503	ydeR	56.7343	96.1156	0.228948	30.1896	103.919	0.536839
b1504	ydeS	25.0854	40.9371	0.212695	24.5853	53.2812	0.335899
b1505	ydeT	182.906	180.097	-0.00672096	300.111	391.999	0.116003
b1506	yneL	2386.19	5142.46	0.333466	81.608	18.6127	-0.641923
b1507	hipA	1085.02	773.063	-0.147222	1141.38	423.807	-0.430263
b1508	hipB	427.725	429.286	0.00158277	501.251	179.534	-0.44591
b1509	ydeU	456.917	437.021	-0.0193347	470.409	517.954	0.0418151
b1510	ydeK	1014.87	682.259	-0.172459	1727.67	931.741	-0.268167
b1511	lsrK	856.559	943.186	0.0418398	892.284	486.732	-0.263213
b1512	lsrR	526.32	419.082	-0.0989513	615.643	248.931	-0.393249
b1513	lsrA	598.961	685.551	0.0586412	540.334	705.72	0.11597
b1514	lsrC	138.307	146.355	0.0245645	96.7648	64.5842	-0.175591
b1515	lsrD	137.969	129.673	-0.0269332	133.247	156.825	0.070758
b1516	lsrB	645.914	527.874	-0.0876443	565.429	173.497	-0.513087
b1517	lsrF	914.387	646.596	-0.150497	940.842	433.111	-0.336918
b1518	lsrG	359.835	287.198	-0.097922	461.92	142.891	-0.509562
b1519	tam	1600.29	2337.45	0.164543	1641.92	1510.39	-0.0362633
b1520	yneE	377.666	341.282	-0.0439942	337.366	317.095	-0.0269116
b1521	uxaB	57.7602	56.0302	-0.0132062	90.5632	85.3668	-0.0256625
b1522	yneF	217.459	210.757	-0.0135958	120.103	178.286	0.171563
b1523	yneG	1198.16	1122.51	-0.0283239	1444.74	2577.38	0.251388
b1524	yneH	2580.95	1587.75	-0.210997	2358.26	3579.52	0.181234
b1525	sad	1965.94	2146.62	0.0381847	2351.19	1851.34	-0.103802
b1526	yneJ	1366.83	1939.75	0.152032	1823.63	2304.98	0.10173
b1527	yneK	203.134	127.245	-0.203144	171.509	129.739	-0.121218
b1528	ydeA	316.52	161.098	-0.293312	293.772	255.042	-0.0613989
b1529	marC	744.261	924.001	0.0939475	684.95	586.309	-0.0675321
b1530	marR	3347.45	2624.13	-0.10573	3091.41	4014.14	0.113435
b1531	marA	1909.67	1344.61	-0.15236	2357.91	3013.18	0.106498
b1532	marB	1165.02	829.449	-0.147543	1071.27	1604.1	0.175333
b1533	eamA	838.465	1071.82	0.106638	811.075	763.658	-0.0261619
b1534	ydeE	1046.85	740.692	-0.150248	1322.79	1389.38	0.0213287
b1535	ydeH	477.741	547.127	0.0588955	710.687	1195.52	0.225879
b1536	ydeI	162.496	170.306	0.0203881	130.231	159.593	0.0882985
b1537	ydeJ	37.1826	18.0283	-0.314386	55.5371	78.5964	0.15082
b1538	dcp	4936.01	4061.07	-0.0847352	4332.52	4414.17	0.00810795
b1539	ydfG	5975.79	5682.57	-0.0218506	6146.33	2787.9	-0.343338
b1540	ydfH	7266.15	6613.01	-0.0409057	9248.81	5108.91	-0.257757
b1541	ydfZ	877.199	970.342	0.0438271	1263.52	1028.3	-0.0894616
b1542	ydfI	85.9201	53.0962	-0.209031	84.1035	71.2567	-0.0719883
b1543	NA	57.0562	17.9121	-0.503157	74.2919	63.8624	-0.0656961
b1547	ydfN	16.0929	21.6503	0.12883	20.683	20.121	0
b1549	ydfO	25.6078	31.219	0.0860465	32.0357	15.9192	-0.303711
b1550	gnsB	1044.36	947.024	-0.0424883	1060.07	2317.11	0.339611
b1551	ynfN	235.95	113.362	-0.318352	180.272	103.671	-0.240271
b1552	cspI	2383.09	1481.78	-0.206356	2552.39	1673.72	-0.183264
b1553	ydfP	81.693	36.8281	-0.346005	113.389	62.3402	-0.259804
b1554	arrQ	151.939	91.6728	-0.219428	167.396	87.2957	-0.282752
b1555	ydfR	198.406	210.195	0.0250682	179.801	184.721	0.0117255
b1556	essQ	78.8207	126.714	0.206184	91.5135	50.9489	-0.25435
b1556	essQ	45.5144	18.4408	-0.392368	84.7539	36.1611	-0.369918
b1557	cspB	17699.9	20483.5	0.0634332	20994.5	14217.5	-0.169282
b1558	cspF	2689.43	2337.14	-0.0609751	2992.84	1739.43	-0.235677
b1559	quuQ	280.582	287.569	0.010683	322.54	306.078	-0.022751
b1560	ydfU	98.0412	116.514	0.074969	116.289	181.391	0.193077
b1561	rem	403.563	454.92	0.0520245	501.543	660.094	0.119298
b1562	hokD	2776.63	2929.36	0.023255	3416.24	1894.47	-0.25606
b1563	relE	1672.54	1540.88	-0.0356058	1449.23	941.982	-0.187095
b1564	relB	2346.74	2028.74	-0.0632388	3737.84	2668.23	-0.146398
b1565	ydfV	58.6925	106.382	0.258287	115.78	183.657	0.200373
b1566	flxA	20201.5	28987.9	0.156832	22381.9	10226.3	-0.34018
b1567	ydfW	339.573	444.183	0.116628	600.613	666.304	0.0450773
b1568	ydfX	490.286	648.589	0.12152	4327.1	22295.5	0.71202
b1569	dicC	72.1517	18.0978	-0.600621	83.3016	54.621	-0.183294
b1570	dicA	2998.2	2514.71	-0.0763713	4375.96	2993.57	-0.164883
b1571	ydfA	780.908	969.697	0.0940362	924.073	1133.46	0.0886989
b1572	ydfB	96.0662	25.7599	-0.571626	110.709	55.2121	-0.302148
b1573	rzpQ	183.33	172.196	-0.0272114	206.878	216.587	0.0199183
b1575	dicB	11.0482	15.2455	0	19.7327	18.0841	0
b1576	ydfD	41.9389	16.1827	-0.413567	48.5285	28.079	-0.237616
b1577	ydfE	114.848	85.4141	-0.128593	174.648	141.659	-0.0909208
b1579	intQ	185.814	184.481	-0.00312874	286.91	396.116	0.140076
b1580	rspB	140.643	153.627	0.0383505	97.6432	168.046	0.235786
b1581	rspA	17636.4	23907.2	0.132119	120682	310354	0.410216
b1582	ynfA	208.243	171.906	-0.0832789	213.91	268.783	0.0991714
b1583	ynfB	23277.3	15200.3	-0.185081	24520.1	14324.1	-0.233456
b1584	speG	1698.96	1529.88	-0.0455267	2055.59	1924.1	-0.0287071
b1585	ynfC	511.279	291.281	-0.244345	630.255	488.167	-0.110948
b1586	ynfD	4446.99	4042.47	-0.0414197	4372.51	1580.6	-0.441908
b1587	ynfE	115.474	65.5606	-0.245842	181.115	74.1615	-0.387777
b1588	ynfF	133.014	134.98	0.00637234	189.758	210.679	0.0454211
b1589	ynfG	470.151	370.649	-0.103274	292.28	333.282	0.0570128
b1590	ynfH	1303.53	1331.09	0.00908384	778.707	558.282	-0.144521
b1591	dmsD	2013.48	2559.37	0.104185	1866.26	1944.79	0.0179018
b1592	clcB	399.775	450.146	0.0515375	435.966	621.47	0.153968
b1593	ynfK	1611.16	1326.06	-0.0845748	1803.68	818.176	-0.343314
b1594	dgsA	7219.41	7937.54	0.0411839	8802.91	3322.77	-0.423126
b1595	ynfL	6905.76	5202.38	-0.123009	5700.72	7557.5	0.122449
b1596	ynfM	1735.78	2543.09	0.165867	1925.93	3407.93	0.24785
b1597	asr	316.149	275.539	-0.0597084	313.586	312.349	-0.00171609
b1598	ydgD	867.58	745.512	-0.0658551	1064.66	318.984	-0.523444
b1599	mdtI	283.848	315.491	0.0459006	281.397	1127.39	0.602754
b1600	mdtJ	2590.89	5088.79	0.293166	3317.58	6768.91	0.309697
b1601	tqsA	214.012	213.959	-0.000106468	163.371	336.24	0.313474
b1602	pntB	24232.8	22636.9	-0.029586	23822.5	22282.5	-0.0290247
b1603	pntA	14480.9	22086	0.183321	18494.9	18370.5	-0.00292982
b1604	ydgH	3368	3955.14	0.0697887	3919.26	5025.12	0.107942
b1605	ydgI	1357.92	832.966	-0.212246	1201.46	1626.79	0.131621
b1606	folM	781.316	327.388	-0.377763	918.321	1094.21	0.0761081
b1607	ydgC	292.353	518.947	0.249216	331.315	407.942	0.0903579
b1608	rstA	1939.16	1171.97	-0.218699	2221.32	4015.02	0.257077
b1609	rstB	661.688	470.709	-0.147901	730.237	1489.42	0.309553
b1610	tus	6523.58	6192.24	-0.0226382	7805.73	8829.84	0.0535392
b1611	fumC	1635.62	1367.36	-0.0777976	2201.85	1089.74	-0.305465
b1612	fumA	3160.66	3623.93	0.0594025	4506.59	3908.72	-0.0618132
b1613	manA	14727.9	13925.6	-0.0243275	15996	7099.88	-0.35276
b1614	ydgA	4654.16	4517.8	-0.0129141	5681.88	5112.7	-0.0458411
b1615	uidC	593.676	280.298	-0.32593	875.264	1060.21	0.0832519
b1616	uidB	582.568	337.512	-0.237058	458.57	355.336	-0.110766
b1617	uidA	5303.72	3052.19	-0.239969	5412.49	3051.65	-0.248863
b1618	uidR	1343.28	1142.16	-0.070439	1729.27	633.768	-0.435933
b1619	hdhA	1968.03	1329.82	-0.17024	3203.48	1545.83	-0.316461
b1620	malI	2011.02	1472.92	-0.135236	2183.32	692.792	-0.498515
b1621	malX	3701.47	3433.09	-0.0326887	4484.58	2761.82	-0.210527
b1622	malY	2325.19	1486.47	-0.194303	2348.82	1266.43	-0.268269
b1623	add	10729.2	11092.9	0.0144805	11176.7	4348.65	-0.40996
b1624	ydgJ	3049.2	2625.7	-0.0649406	3716.31	2695.51	-0.139471
b1625	cnu	1798.49	1271.88	-0.150463	2473.72	1966.92	-0.0995645
b1626	ydgK	5230.05	6304.3	0.0811313	6017.78	7068.1	0.0698665
b1627	rsxA	1542.89	2166.25	0.147373	1584.32	3849.74	0.385588
b1628	rsxB	1340.59	2047.51	0.183932	1149.09	3788.31	0.518093
b1629	rsxC	828.397	885.463	0.0289317	1096.1	4233.89	0.586889
b1630	rsxD	1363.17	1029.67	-0.121852	1094.94	5340.41	0.688183
b1631	rsxG	2640.16	1216.38	-0.33656	2251.84	8123.18	0.557188
b1632	rsxE	3480.82	2790.11	-0.0960594	3224.92	10585.1	0.516177
b1633	nth	770.534	490.731	-0.195949	800.064	2159.22	0.431172
b1634	tppB	4164.44	3910.85	-0.0272862	4420.82	10950.2	0.393919
b1635	gst	2248.16	1975.28	-0.0561986	2401.57	733.875	-0.514874
b1636	pdxY	3414.73	3932.28	0.0612879	5120.47	15705	0.486729
b1637	tyrS	5362.81	7034.3	0.117828	6276.35	15073.4	0.380505
b1638	pdxH	9685.44	8899.52	-0.0367528	10256.2	11795	0.0607121
b1639	ydhA	420.483	314.584	-0.126011	589.182	306.468	-0.283865
b1640	anmK	2144.36	3210.43	0.175266	2765.26	2802.45	0.00580276
b1641	slyB	15127.4	15863	0.0206189	21426.5	28578.8	0.125091
b1642	slyA	3534.22	2508.82	-0.148824	5601.14	3904.71	-0.156687
b1643	ydhI	713.239	956.779	0.127577	562.667	478.83	-0.0700701
b1644	ydhJ	365.995	444.778	0.0846683	294.567	383.706	0.114815
b1644	ydhJ	333.95	326.095	-0.0103381	381.761	474.245	0.0942111
b1644	ydhJ	459.334	388.797	-0.0724058	415.655	486.678	0.0685087
b1644	ydhJ	316.009	230.177	-0.137638	254.646	236.968	-0.0312473
b1644	ydhJ	342.611	200.469	-0.232755	646.097	598.071	-0.0335451
b1645	ydhK	160.857	89.0111	-0.256996	117.329	132.956	0.0543024
b1646	sodC	3763.74	3804.91	0.00472512	3855.18	1624.16	-0.375416
b1647	ydhF	9448.29	8659.98	-0.0378361	8538.34	3680.19	-0.365504
b1648	ydhL	214.816	291.331	0.13232	148.547	125.043	-0.0748045
b1648	ydhL	452.618	332.346	-0.134141	502.387	316.353	-0.200866
b1649	ydhM	1003.24	813.176	-0.0912182	1220.31	1795.25	0.167656
b1650	nemA	2683.18	1535.73	-0.242333	2564.3	4032.59	0.196616
b1651	gloA	7888.99	10724.9	0.133373	9818.56	8169.97	-0.0798276
b1652	rnt	1456.44	1093.66	-0.124411	1675.25	2509.58	0.175522
b1653	lhr	1098.24	1030.81	-0.0275168	903.403	723.15	-0.0966527
b1654	grxD	9568.48	8879.27	-0.0324658	13513.3	11930.1	-0.0541175
b1655	ydhO	3237.65	3709.66	0.0591048	4583.43	3309.03	-0.14149
b1656	sodB	36115.2	21872.1	-0.217799	60796.5	30834.2	-0.294846
b1657	ydhP	612.727	584.292	-0.0206367	688.579	541.481	-0.10437
b1658	purR	1717.4	1990.87	0.0641713	1935.13	6057.96	0.495616
b1659	ydhB	1136.91	604.629	-0.274237	922.291	547.883	-0.22618
b1660	ydhC	794.212	1777.2	0.3498	409.58	502.663	0.0889374
b1661	cfa	8697.47	23298.3	0.427931	10196	5411.91	-0.275077
b1662	ribC	866.365	920.899	0.026511	1289.63	948.741	-0.133317
b1663	mdtK	6790.8	10777.2	0.200587	6622.58	4758.06	-0.143597
b1664	ydhQ	3639.09	3127.12	-0.0658492	3408.24	2703.5	-0.100604
b1667	ydhR	1509.39	2614.28	0.238552	1989.4	926.593	-0.331833
b1668	ydhS	699.341	765.668	0.0393516	778.442	1451.07	0.270463
b1669	ydhT	380.76	216.3	-0.245595	721.019	456.159	-0.198831
b1670	ydhU	357.572	498.313	0.144139	446.756	289.79	-0.187988
b1671	ydhX	255.461	176.355	-0.160938	227.587	77.3553	-0.468658
b1672	ydhW	359.217	273.584	-0.118267	308.217	116.645	-0.421989
b1673	ydhV	203.584	181.418	-0.0500623	184.066	95.9915	-0.28274
b1674	ydhY	126.931	189.663	0.174415	289.363	347.821	0.0799129
b1675	ydhZ	339.895	157.369	-0.334426	385.021	184.523	-0.319433
b1676	pykF	35882.8	32324.4	-0.0453559	43259	36133.7	-0.0781645
b1677	lpp	41797.6	43232	0.0146538	76481.8	45648.6	-0.224131
b1678	ynhG	5584.87	4581.13	-0.0860403	4874.16	1492.36	-0.514028
b1679	sufE	1537.27	981.592	-0.194819	1283.45	566.452	-0.355217
b1680	sufS	2163.67	1567.53	-0.139976	1891.42	773.87	-0.388119
b1681	sufD	2908.98	1503.44	-0.286656	2771.18	1197.58	-0.36436
b1682	sufC	1969.22	938.658	-0.321788	2361.81	996.444	-0.374791
b1683	sufB	2669.94	1498.12	-0.250957	2319.07	1131.47	-0.311672
b1684	sufA	410.505	461.388	0.050748	326.046	273.07	-0.0770045
b1684	sufA	524.28	586.496	0.0487016	376.666	301.772	-0.0962789
b1684	sufA	457.367	495.686	0.0349412	465.417	326.825	-0.153527
b1684	sufA	487.528	491.989	0.00395542	390.606	247.878	-0.1975
b1684	sufA	284.81	186.199	-0.184578	463.963	268.299	-0.237865
b1685	ydiH	350.774	358.466	0.0094213	316.402	239.037	-0.121774
b1686	ydiI	3756.49	2330.8	-0.207278	3681.25	3543.71	-0.0165375
b1687	ydiJ	2924.77	2204.2	-0.122842	2724.34	3051.1	0.0491942
b1688	ydiK	415.513	749.812	0.256368	447.466	647.535	0.160503
b1688	ydiK	613.64	1081.7	0.246192	559.703	737.36	0.119722
b1688	ydiK	558.755	919.625	0.216389	349.007	439.755	0.100376
b1688	ydiK	653.07	1014.38	0.191243	382.298	448.923	0.069769
b1688	ydiK	480.971	724.104	0.177682	552.667	637.601	0.0620857
b1689	ydiL	36.7176	17.6472	-0.318198	36.0877	32.961	-0.0393583
b1690	ydiM	26.4894	38.087	0.157704	80.6631	30.8807	-0.416987
b1691	ydiN	25.6622	14.7284	-0.24114	17.2053	15.9715	0
b1692	ydiB	107.542	25.3734	-0.627198	151.055	91.6772	-0.216875
b1693	aroD	1277.84	1251.24	-0.00913551	1553.93	1049.98	-0.170252
b1694	ydiF	42.1997	17.9172	-0.372039	25.4891	39.1654	0.186548
b1695	ydiO	79.2345	113.481	0.15601	157.187	105.017	-0.175157
b1696	ydiP	227.098	129.16	-0.245087	272.404	135.587	-0.302995
b1697	ydiQ	238.143	423.042	0.249545	569.752	1636.54	0.458242
b1697	ydiQ	340.378	533.356	0.195056	346.517	749.363	0.334968
b1697	ydiQ	349.712	533.515	0.183437	400.283	855.266	0.329734
b1697	ydiQ	296.226	377.619	0.105431	583.697	1173.13	0.303157
b1697	ydiQ	293.291	347.915	0.0741741	503.78	916.769	0.260019
b1698	ydiR	80.0275	72.9768	-0.040054	105.404	82.8007	-0.104823
b1699	ydiS	266.073	264.095	-0.00323936	371.513	321.509	-0.0627816
b1700	ydiT	893.113	1759.54	0.294492	1171.34	1636.27	0.145172
b1701	fadK	978.751	1757.64	0.254258	1095.94	1495	0.134853
b1702	pps	8561.04	7932.51	-0.0331158	8975.49	56424.3	0.798408
b1703	ydiA	3789.42	2951.14	-0.108583	4294.83	2372.39	-0.257761
b1704	aroH	4815.56	3121.92	-0.188226	5386.85	6556.8	0.0853573
b1705	ydiE	197.888	156.482	-0.101956	397.263	686.95	0.237847
b1706	ydiU	9084.48	6289.52	-0.159683	8203.05	10046	0.088016
b1707	ydiV	1951.48	2103.41	0.0325598	2223.61	708.572	-0.496674
b1708	nlpC	1730.99	1233.56	-0.147137	2357.2	1050.69	-0.350921
b1709	btuD	4020.73	3270.74	-0.0896583	3984.11	3301.61	-0.0816052
b1710	btuE	2971.75	3222.79	0.0352196	2758.54	2553.92	-0.0334715
b1711	btuC	2099.77	2176.78	0.0156433	2223.47	2468.94	0.0454783
b1712	ihfA	12929.3	11198.9	-0.0624026	13919.8	21706.4	0.192954
b1713	pheT	7171.97	6566.22	-0.0383232	5853.43	19156.8	0.514914
b1714	pheS	32521.8	27143.3	-0.0785124	30729.1	84097.6	0.437233
b1716	rplT	94580.8	97980	0.0153344	169809	205437	0.0827171
b1717	rpmI	104024	87267.9	-0.0762769	154078	165009	0.0297663
b1718	infC	86195.1	76161.8	-0.0537454	89515.1	123814	0.140872
b1719	thrS	116428	92739	-0.098794	119447	76847.5	-0.191544
b1720	NA	44.6236	76.2575	0.232718	103.619	135.885	0.117731
b1721	NA	12.0447	31.8637	0.422501	18.0259	16.2983	0
b1722	ydiY	131.471	147.207	0.0490987	166.2	522.91	0.497795
b1723	pfkB	1210.08	1021.74	-0.0734732	1102.02	706.492	-0.193081
b1724	ydiZ	762.088	1075.94	0.149783	895.488	778.547	-0.0607751
b1725	yniA	2441.93	3594.28	0.167879	2640.55	643.79	-0.612949
b1726	yniB	1008.27	998.243	-0.00434097	1213.8	922.208	-0.119319
b1727	yniC	2813.43	2816.68	0.000502162	3447.06	4075.5	0.0727326
b1728	ydjM	1117.84	419.705	-0.425437	1435.49	801.852	-0.252906
b1729	ydjN	1096.41	878.756	-0.0961042	1059.37	580.014	-0.26161
b1730	ydjO	18.9617	16.4352	-0.0621044	25.5885	23.7851	-0.0317407
b1731	cedA	1061.74	1672	0.197217	1227.15	1730.83	0.149358
b1732	katE	820.567	991.48	0.0821702	576.68	1670.67	0.461955
b1733	chbG	1573.99	815.16	-0.285758	1237.61	559.982	-0.344411
b1734	chbF	208.239	123.635	-0.226418	198.617	74.6718	-0.42486
b1735	chbR	424.454	257.809	-0.216532	494.188	326.335	-0.180229
b1736	chbA	1265.72	739.564	-0.233364	1489.77	631.451	-0.372779
b1737	chbC	493.574	424.841	-0.0651252	440.016	238.652	-0.265704
b1738	chbB	724.767	670.664	-0.0336935	831.136	442.819	-0.273445
b1739	osmE	3197	3695.45	0.0629246	3886.95	2121.57	-0.262951
b1740	nadE	14550	12790.8	-0.0559641	17983.3	9315.76	-0.285651
b1741	cho	1269.79	1327.77	0.0193916	2153.09	1996.22	-0.0328526
b1742	ves	2981.27	3827.03	0.10846	3676.77	2253.06	-0.212693
b1743	spy	258.378	404.602	0.194771	306.335	459.223	0.175827
b1743	spy	223.29	316.242	0.151149	278.098	390.877	0.147843
b1743	spy	282.892	283.111	0.00033576	322.02	421.349	0.116758
b1743	spy	317.442	284.175	-0.0480788	324.876	407.646	0.0985665
b1743	spy	305.366	265.641	-0.0605253	344.428	403.763	0.0690284
b1744	astE	52.9119	38.0934	-0.142704	652.722	794.774	0.085515
b1745	astB	424.695	398.748	-0.0273792	441.774	340.432	-0.11317
b1746	astD	132.33	96.1418	-0.138746	91.7782	132.765	0.160344
b1747	astA	252.428	220.125	-0.0594676	265.654	329.321	0.0933031
b1748	astC	40.4571	18.1792	-0.34742	37.8086	83.0974	0.341997
b1749	xthA	1765.47	1201.17	-0.167256	2041.78	4138.33	0.306816
b1750	ydjX	111.267	170.417	0.185146	241.563	213.211	-0.0542217
b1751	ydjY	158.613	127.228	-0.0957573	183.413	125.707	-0.164069
b1752	ydjZ	748.621	756.01	0.00426579	647.51	755.168	0.0667977
b1753	ynjA	1008.83	1325.09	0.118427	1003.48	964.906	-0.0170217
b1754	ynjB	1433.76	1457.08	0.00700762	1562.6	1082.71	-0.159335
b1755	ynjC	386.8	400.144	0.0147304	426.585	482.804	0.0537652
b1756	ynjD	475.366	529.367	0.0467284	763.512	1952.12	0.407692
b1757	ynjE	211.223	96.7443	-0.339117	269.75	340.752	0.101477
b1758	ynjF	2107.94	3099.44	0.167425	2098.3	2120.56	0.00458325
b1759	nudG	351.909	366.163	0.0172439	415.746	525.917	0.102088
b1760	ynjH	2679.63	3734.13	0.144114	3719.91	1847.46	-0.303958
b1761	gdhA	3925.8	2943.96	-0.124996	4791.72	1961.5	-0.387903
b1762	ynjI	479.115	546.514	0.0571613	429.486	367.691	-0.0674663
b1763	topB	11688.3	12249.7	0.0203739	12379	8863	-0.145105
b1764	selD	16726	17336.3	0.0155642	17569.7	7945.69	-0.344634
b1765	ydjA	31991.6	37539.8	0.0694565	24772	8622.72	-0.458316
b1766	sppA	2033.3	1481.92	-0.137377	1821.62	1753.87	-0.0164602
b1767	ansA	1155.99	973.591	-0.0745781	1466.41	3432.19	0.369318
b1768	pncA	809.094	826.92	0.00946453	661.403	2085.14	0.498669
b1769	ydjE	266.855	645.644	0.383718	519.009	1043.28	0.303226
b1770	ydjF	572.745	333.614	-0.234717	665.154	350.633	-0.278069
b1771	ydjG	446.821	303.893	-0.167413	488.651	481.463	-0.00643644
b1772	ydjH	325.717	100.567	-0.510388	269.831	283.34	0.0212151
b1773	ydjI	77.269	127.432	0.217272	87.9827	97.4085	0.0441991
b1774	ydjJ	148.922	136.499	-0.0378271	154.685	223.493	0.159815
b1775	ydjK	136.33	70.9304	-0.283758	97.4039	27.5445	-0.548542
b1776	ydjL	248.703	161.953	-0.186291	301.483	247.206	-0.0862032
b1777	yeaC	3012.6	2496.09	-0.081681	3837.37	4210.44	0.0402942
b1778	msrB	6895.37	5457.22	-0.101586	7684.54	7172.98	-0.0299187
b1779	gapA	224501	276240	0.0900694	311530	159440	-0.290904
b1780	yeaD	8983.81	9410.52	0.0201531	8270.29	5854.49	-0.150031
b1781	yeaE	512.397	587.591	0.0594683	569.932	525.461	-0.0352828
b1782	mipA	18718.4	11937.7	-0.195348	19540.7	30153.1	0.188393
b1783	yeaG	3862.83	5012.7	0.113167	4511.46	1270.6	-0.550308
b1784	yeaH	1028.95	1644.71	0.203695	1080.42	114.162	-0.976071
b1785	yeaI	129.12	363.024	0.448941	145.379	499.399	0.535947
b1786	yeaJ	853.839	953.764	0.0480652	973.516	1181.09	0.0839402
b1787	yeaK	2435.13	2513.16	0.0136971	2822.05	1996.1	-0.150381
b1788	yoaI	83.4397	92.0713	0.0427513	84.0686	136.878	0.2117
b1789	yeaL	820.02	943.43	0.0608853	834.114	712.572	-0.0683964
b1790	yeaM	633.652	564.271	-0.0503633	794.901	432.667	-0.264159
b1791	yeaN	661.112	550.658	-0.0793933	871.84	947.401	0.0360971
b1792	yeaO	970.827	713.208	-0.133926	1148.02	639.376	-0.254194
b1793	yoaF	239.106	287.525	0.0800844	334.683	228.566	-0.165622
b1794	yeaP	2688.84	2404.99	-0.0484519	2208.07	1769.74	-0.096102
b1795	yeaQ	3609.58	7707.57	0.329461	3772.96	6084.44	0.207538
b1796	yoaG	210.538	144.921	-0.162201	274.081	88.773	-0.489598
b1797	yeaR	157.303	153.621	-0.0102861	199.099	87.2342	-0.358382
b1798	leuE	659.377	516.227	-0.106293	718.258	703.292	-0.00914476
b1799	yeaT	2611.97	2742.12	0.0211187	3116.86	1317.49	-0.37397
b1800	yeaU	553.054	353.923	-0.193858	382.799	160.836	-0.376588
b1801	yeaV	29.0111	18.9439	-0.185095	38.9487	14.7845	-0.420686
b1802	yeaW	150.738	71.1257	-0.326196	170.178	97.6429	-0.241262
b1803	yeaX	385.512	304.777	-0.102055	456.677	450.825	-0.00560117
b1804	rnd	1190.83	830.305	-0.156613	1613.26	2888.3	0.252938
b1805	fadD	536.367	322.648	-0.220733	448.471	1109.33	0.393324
b1806	yeaY	2095.77	2137.3	0.00852204	2361.79	6816.76	0.460336
b1807	yeaZ	2840.6	2985.73	0.0216405	2994.81	8281.03	0.441715
b1808	yoaA	1970.91	1460.46	-0.130178	1684.36	2452.07	0.1631
b1809	yoaB	4246.59	4662.37	0.0405659	6049.93	7708.91	0.105243
b1810	yoaC	232.411	275.029	0.0731219	265.036	466.592	0.245632
b1811	yoaH	1904.09	1597.33	-0.076294	2601.71	1518.96	-0.233711
b1812	pabB	1149.36	640.018	-0.254265	1281.2	1824.99	0.153641
b1813	nudL	3811.12	4312.01	0.0536266	4637.03	4444.36	-0.0184303
b1814	sdaA	5839.24	5904.7	0.00484165	6107.28	7233.04	0.0734734
b1815	yoaD	261.767	157.781	-0.219859	299.264	185.94	-0.206683
b1816	yoaE	2391.85	2599.84	0.0362137	2222.62	3614.74	0.211211
b1817	manX	144319	123724	-0.0668701	194746	22730.9	-0.932853
b1818	manY	84242.6	109616	0.114344	123298	21277.7	-0.763031
b1819	manZ	56607.3	82608.1	0.16415	80769.6	15898.5	-0.705891
b1820	yobD	7055.11	14005.9	0.297808	8220.62	1507.3	-0.736704
b1821	yebN	1012.16	1552.9	0.185897	1333.82	798.573	-0.222781
b1822	rrmA	917.373	838.97	-0.0387995	1281.83	2181.28	0.230883
b1823	cspC	52603.2	47445.8	-0.0448145	71790.9	64999.7	-0.0431579
b1825	yebO	1899.74	1519.71	-0.0969324	2707.33	4961.69	0.263087
b1827	kdgR	2049.29	1838.54	-0.0471297	2222.3	2109.52	-0.0226192
b1828	yebQ	562.329	893.666	0.201185	437.83	708.403	0.208975
b1829	htpX	5848.1	6687.25	0.0582323	5780.03	10117	0.243124
b1830	prc	3494.49	3989.93	0.0575815	3775.18	10543.5	0.446048
b1832	yebR	1847.46	2772.29	0.176263	2282.9	3015.34	0.120848
b1833	yebS	1659.47	1284.05	-0.111389	1558.75	1184.74	-0.119152
b1834	yebT	1390.78	730.074	-0.27989	905.024	1084.17	0.0784378
b1835	rsmF	801.579	503.211	-0.202196	830.54	1306.48	0.196744
b1836	yebV	758.603	932.292	0.089537	751.889	1275.54	0.229541
b1837	yebW	2071.13	2971.57	0.156779	2109.12	3246.16	0.187268
b1837	yebW	589.951	549.795	-0.0306153	936.586	894.205	-0.0201103
b1838	pphA	57.028	85.3548	0.17514	72.2391	76.2145	0.0232655
b1839	yebY	10552.7	10824.4	0.011039	10588.9	7530.09	-0.148051
b1840	yebZ	17264.3	14616.6	-0.0723001	15352.4	8705.53	-0.246381
b1841	yobA	25508.9	18242.5	-0.145609	28386.4	11736.6	-0.38357
b1842	holE	276.427	401.523	0.162129	342.414	641.894	0.272912
b1843	yobB	1181.2	2074.38	0.244563	1303.06	2031.22	0.192792
b1844	exoX	1174.67	823.27	-0.154375	1079.12	516.264	-0.3202
b1845	ptrB	851.492	591.627	-0.158133	1095.7	977.88	-0.0494062
b1846	yebE	1883.71	1930.48	0.0106504	2146.76	1572.21	-0.135272
b1847	yebF	7236.57	7298.89	0.00372391	7926.09	5680.76	-0.144653
b1848	yebG	6401.13	4191.74	-0.183863	6802.85	3487.71	-0.29015
b1849	purT	1084.39	1403.58	0.112054	907.318	3564.56	0.594247
b1850	eda	15834.3	16704.2	0.0232253	14430.2	18313.4	0.103496
b1851	edd	3344.38	2963.66	-0.0524872	4125.98	2769.8	-0.17308
b1852	zwf	11125.1	8221.23	-0.131367	15400.9	11540	-0.12534
b1853	yebK	12581.7	11097.1	-0.0545283	15225.4	7930.05	-0.283293
b1854	pykA	25474	21404.7	-0.0755879	33554.3	22438.4	-0.174757
b1855	lpxM	3312.28	4201.3	0.103257	3908.72	6987.58	0.252292
b1856	yebA	1820.46	1512.53	-0.0804788	2938.14	3833.63	0.115538
b1857	znuA	8397.35	8946.78	0.0275242	10534.8	12809.1	0.0848929
b1858	znuC	4307.77	6238.31	0.160814	4722.99	4309.61	-0.0397788
b1859	znuB	4804.57	7928.71	0.217548	4894.21	6013.72	0.0894609
b1860	ruvB	4046.95	3363.62	-0.0803212	4358.95	3231.39	-0.129992
b1861	ruvA	851.087	848.13	-0.00151155	980.285	867.138	-0.0532641
b1862	yebB	41.9608	24.7323	-0.229579	85.6206	26.3713	-0.511446
b1863	ruvC	5018.43	5178.95	0.0136741	6542.07	15006.6	0.360568
b1864	yebC	31238.5	27852.1	-0.0498321	32274.3	51011.3	0.19881
b1865	nudB	13058.6	8163.48	-0.204022	12641.2	25441.5	0.303755
b1865	nudB	15872.5	9682.99	-0.214635	12010.4	22697.8	0.276427
b1865	nudB	15437.1	9411.46	-0.21491	11837	22143.4	0.272002
b1865	nudB	16346.9	9670.75	-0.227974	15946.6	29407.9	0.265794
b1865	nudB	12686.2	7361.42	-0.23637	14111.1	25990.1	0.265248
b1866	aspS	10974.1	9512.8	-0.062061	12526.5	24915.1	0.298634
b1867	yecD	1747.53	1244.35	-0.14748	1913.12	1880.61	-0.00744519
b1868	yecE	923.003	547.02	-0.2272	883.403	1533.79	0.239605
b1869	yecN	1041.73	2940.32	0.45064	1354.25	2120.13	0.194664
b1870	cmoA	3620.16	2896.96	-0.0967842	3498.02	3765.96	0.032054
b1871	cmoB	1821.73	1278.84	-0.153668	2409.17	2944.73	0.0871779
b1872	torZ	606.57	321.726	-0.275395	701.887	341.939	-0.312318
b1873	torY	217.923	101.242	-0.332943	262.171	126.011	-0.318177
b1874	cutC	697.294	520.145	-0.127292	723.053	743.493	0.0121067
b1875	yecM	1289.83	1004.27	-0.108681	1236.48	1333.17	0.0326991
b1876	argS	5503.11	3896.72	-0.149909	6358.98	17947.3	0.450611
b1877	yecT	614.055	318.163	-0.285558	1102.32	1864.04	0.228145
b1878	flhE	6575.28	5266.66	-0.0963785	7338.86	11054.5	0.177909
b1879	flhA	16657.3	15775.1	-0.0236334	16950.3	19023.4	0.0501108
b1880	flhB	19237.4	14899.1	-0.110986	19038.6	15079.9	-0.101238
b1881	cheZ	41597.9	37386.3	-0.0463593	54569.2	59037.8	0.034182
b1882	cheY	19979.1	29124.3	0.163679	20078.9	36682.2	0.261716
b1883	cheB	16868.5	23711.7	0.147886	14908.7	18322.3	0.0895404
b1883	cheB	13779	18903.4	0.137322	15551.6	19033	0.0877328
b1883	cheB	16747.5	22191.4	0.122234	13177.6	15478.6	0.0698976
b1883	cheB	19176.1	25278.9	0.119996	14576.2	16542.5	0.0549559
b1883	cheB	8764.7	8851.99	0.00430359	14105	15452.5	0.0396267
b1884	cheR	33527.6	40612.3	0.083255	47373.2	36312.1	-0.115482
b1885	tap	54194.7	50320.5	-0.0322123	63244.9	39947.1	-0.19954
b1886	tar	200997	257606	0.107766	256345	92817.4	-0.441195
b1887	cheW	52911.2	37805.7	-0.14599	73985.4	67991.9	-0.0366885
b1888	cheA	48754	47387.8	-0.0123442	53280	55416.9	0.0170778
b1889	motB	56722.9	56209.5	-0.00394834	73145.3	43249.8	-0.228203
b1890	motA	30015.7	47503.8	0.19938	37399	27947.8	-0.126511
b1891	flhC	7893.75	11176.6	0.151028	8617.42	10277.2	0.0764992
b1892	flhD	4893.3	4930.2	0.0032632	5216.71	5193.92	-0.00190146
b1895	uspC	264.181	225.273	-0.0691928	345.811	35.4803	-0.988851
b1896	otsA	1577.62	1414.79	-0.0473107	1694.94	1287.88	-0.11928
b1897	otsB	4009.34	6493.15	0.209382	4665.94	3819.93	-0.0868837
b1898	NA	1161.37	1919.23	0.218157	1358.84	772.082	-0.245506
b1899	NA	834.199	964.338	0.0629595	904.496	372.084	-0.385766
b1900	araG	1068.63	877.591	-0.0855349	1175.5	411.792	-0.455544
b1901	araF	1441.8	1001.12	-0.15842	1277.64	502.504	-0.40527
b1902	ftnB	1721.69	1611.04	-0.0288479	2224.91	1043.28	-0.32891
b1903	NA	519.135	467.139	-0.0458344	873.747	1435.44	0.215601
b1904	yecR	23320.8	24272.2	0.0173665	34237.4	24773.8	-0.140508
b1905	ftnA	7996.26	6926.35	-0.0623829	10280.5	5631.36	-0.2614
b1906	yecH	103.421	141.991	0.137655	214.08	163.006	-0.118374
b1907	tyrP	865.084	1116.72	0.110884	815.835	1772.55	0.336996
b1908	yecA	7910.09	23226	0.467794	8974.44	3236.24	-0.442967
b1912	pgsA	2505.82	4849.9	0.286782	3448.49	3139.74	-0.0407357
b1913	uvrC	6314.77	5114.32	-0.0915695	7147.21	4027.98	-0.249049
b1914	uvrY	4322.89	3071.75	-0.148388	6646.74	3405.8	-0.290389
b1915	yecF	487.797	730.662	0.175477	704.564	1243.71	0.246798
b1916	sdiA	6412.88	6020.26	-0.0274377	7496.41	5476.71	-0.136333
b1917	yecC	4522.58	3462.49	-0.115997	4352.63	2001.28	-0.337444
b1918	yecS	7712.69	6236.01	-0.0922987	6795.38	2805.59	-0.38419
b1919	dcyD	9671.79	8781.77	-0.0419249	10357.8	4395.46	-0.372262
b1920	fliY	42316.4	49723.4	0.0700515	53113.3	19095.6	-0.444271
b1921	fliZ	151456	165676	0.0389727	258511	65207.1	-0.598184
b1922	fliA	168457	128428	-0.117828	249905	62876.8	-0.599285
b1923	fliC	375568	393822	0.0206118	662612	303224	-0.339495
b1924	fliD	204950	190954	-0.0307188	310560	95165.5	-0.513667
b1925	fliS	37330.2	54673.4	0.165716	40165.2	25114.5	-0.203925
b1926	fliT	25217.5	33414.6	0.122233	29915.4	19156	-0.19359
b1927	amyA	4532.63	6744.54	0.172602	5270.99	4016.57	-0.118037
b1928	yedD	1591.15	1261.46	-0.100836	1673.64	2297.2	0.137535
b1929	yedE	250.332	375.235	0.175787	263.382	794.572	0.479548
b1930	yedF	1338.81	2496.68	0.270645	1584.59	3930.82	0.394565
b1931	yedK	76.9956	97.3283	0.101773	88.0507	110.821	0.09989
b1932	yedL	226.29	129.815	-0.24134	166.858	73.6108	-0.355405
b1933	NA	209.865	236.502	0.0518961	218.379	322.408	0.169195
b1934	yedN	169.602	76.7533	-0.344333	207.559	206.74	-0.00171633
b1935	NA	290.897	246.731	-0.0715158	356.116	501.936	0.149057
b1936	intG	826.643	647.168	-0.106301	2251.84	3088.32	0.137186
b1937	fliE	4438.41	3831.99	-0.0638028	5618.08	7342.28	0.116243
b1938	fliF	47937.5	30896.6	-0.190765	66139.2	44031.1	-0.176699
b1939	fliG	76413.5	50243.4	-0.182091	93372.6	62203.7	-0.176404
b1940	fliH	61706.8	40080.2	-0.187404	83059.1	67871.9	-0.0876971
b1941	fliI	69696	90399.9	0.11296	79113.5	97779.1	0.0919957
b1942	fliJ	13267.7	9390.98	-0.150085	13168	17888.5	0.133054
b1943	fliK	15979.7	17600.6	0.0419585	18125.5	25547.4	0.149055
b1944	fliL	123553	95639	-0.111218	152001	109158	-0.143789
b1945	fliM	91305.6	97066.4	0.0265715	116612	116116	-0.00185369
b1946	fliN	46304.1	43578.9	-0.0263424	48351.5	64721	0.126635
b1947	fliO	21986.4	21827.6	-0.00314896	24115.8	44020.7	0.261355
b1948	fliP	12262.5	10890.8	-0.0515208	11348.8	21792.5	0.283356
b1949	fliQ	11300.9	13906.2	0.0900948	11459	22910.7	0.30089
b1950	fliR	1563.75	1770.88	0.054022	1473.91	3764.99	0.407291
b1951	rcsA	407.351	269.379	-0.179606	643.556	1570.37	0.387416
b1952	dsrB	1474.67	2237.37	0.181043	1763.14	1380.12	-0.106369
b1953	yodD	860.551	687.023	-0.0978055	1111	395.744	-0.448299
b1955	yedP	874.656	763.439	-0.0590631	951.553	318.687	-0.475069
b1956	yedQ	469.846	422.379	-0.0462537	275.345	257.439	-0.0292031
b1956	yedQ	348.04	290.413	-0.0786139	333.903	231.707	-0.158681
b1956	yedQ	407.462	333.459	-0.0870449	346.435	235.466	-0.167692
b1956	yedQ	397.519	306.768	-0.112547	319.825	209.17	-0.184413
b1956	yedQ	432.03	322.778	-0.12661	425.478	165.792	-0.409314
b1957	yodC	4797.29	5880.37	0.0884088	3915.26	4393.09	0.0500095
b1958	yedI	797.767	1049.5	0.119107	934.012	899.828	-0.016193
b1959	yedA	220.688	263.484	0.0769751	258.891	192.967	-0.127633
b1960	vsr	1876.97	2270.65	0.0826938	1911.99	2888.11	0.179128
b1961	dcm	3604.99	4159.07	0.0620917	4374.68	5704.38	0.115262
b1962	yedJ	772.721	434.211	-0.250322	854.914	736.642	-0.0646661
b1963	yedR	161.218	52.3597	-0.488415	107.223	60.5198	-0.248392
b1964	NA	29514.6	27680.5	-0.0278632	37924.8	24723.6	-0.185811
b1965	NA	241.645	117.655	-0.312568	244.429	160.408	-0.182925
b1966	NA	4730.05	3891.88	-0.0847058	5168.17	4578.94	-0.0525717
b1967	hchA	2012.32	3046.21	0.180064	2212.83	1586.31	-0.144561
b1968	yedV	224.349	155.52	-0.159136	262.42	290.714	0.0444681
b1969	yedW	742.534	441.974	-0.22532	963.756	932.563	-0.0142888
b1970	yedX	240.227	141.852	-0.228786	259.965	418.37	0.206645
b1971	yedY	360.428	422.258	0.0687591	355.006	384.909	0.0351234
b1972	yedZ	227.667	197.7	-0.0612946	260.055	173.155	-0.176629
b1973	yodA	119.801	124.296	0.0159965	202.931	136.489	-0.172249
b1974	yodB	285.735	447.066	0.194408	1586.88	12250.5	0.887611
b1976	mtfA	19080.8	27235.3	0.154537	25544.8	7322.84	-0.542623
b1978	yeeJ	231.157	158.426	-0.16408	235.574	182.51	-0.110841
b1979	NA	115.947	238.77	0.313719	141.87	333.332	0.370987
b1980	NA	19.9708	14.4497	-0.140536	35.0012	13.2958	-0.420367
b1981	shiA	1253.2	885.3	-0.150931	1206.26	569.476	-0.325967
b1982	amn	2169.15	705.846	-0.48758	7047	2417.35	-0.464664
b1983	yeeN	2489.28	1946	-0.10693	2438.26	2803.95	0.0606897
b1985	yeeO	152.007	261.754	0.236031	136.507	147.461	0.0335233
b1987	cbl	6290.36	11488.5	0.26159	11321.6	19280.4	0.231207
b1988	nac	443.195	426.822	-0.0163478	423.139	135.772	-0.493671
b1990	erfK	977.813	1112.67	0.0561121	1052.15	570.939	-0.265487
b1991	cobT	8914.62	9145.96	0.0111265	9107.85	5618.52	-0.209794
b1992	cobS	901.81	1013.11	0.0505408	971.061	665.833	-0.163881
b1993	cobU	1745.84	1876.22	0.0312794	2431.79	3026.77	0.0950528
b1994	insH	50809.9	48678.3	-0.0186132	62863.4	36772	-0.232881
[truncated: 2,441 more rows]
